# Supplementary material for: Intra-hospital transport of newborn infants dataset
Source: Data Brief. 2021 Oct 29;39:107510. doi: 10.1016/j.dib.2021.107510 (PMC8572860; doi:10.1016/j.dib.2021.107510)
Supplement: Supplementary file 2 [file mmc2.xlsx]

## Sheet: TRI_database
Id_transp	Id_patient	Id_return	pairing	sex	ga	bw	admission	apg_1	apg_5	apg_10	pH_a	pH_v	dur_hosp	death	indic	weight	pna	dep	arr	dur_tri	nurse	ass_nurse	resident	registrar	other	n_staff	vehicle	resp	no	any_catheter	vvp	vvp>0	cvc	art_line	amines	neurol	g_tube	d_tube	gd_tube	bladder_c	omd	complication	Complicated_pat	hypothermia	hypothermie_spec	hyperthermia	hyperthermie_spec	desat	desat_spec
TRI_0001	P_0001	1	TRI_0002	2	36.8571	3420	2	10	10	10			4.1	0	5	3300	9	2	7	10	1	0	0	0	0	1	3	0	0	1	0	0	0	0	0	0	0	0	0	0	0	0	0	0		0		0
TRI_0002	P_0001	2	TRI_0001	2	36.8571	3420	2	10	10	10			4.1	0	5	3300	9	7	2	10	1	0	0	0	0	1	3	0	0	1	0	0	0	0	0	0	0	0	0	0	0	0	0	0		0		0
TRI_0003	P_0002	1	TRI_0004	2	37.8571	1690	2	3	9	9	7.24	7.3	118.187	0	1	1800	5	1	4	15	1	0	0	1	0	2	1	1	0	1	1	1	1	0	0	1	1	0	1	0	0	0	1	0		0		0
TRI_0004	P_0002	2	TRI_0003	2	37.8571	1690	2	3	9	9	7.24	7.3	118.187	0	2	1800	5	4	1	10	1	0	0	1	1	3	1	1	0	1	1	1	1	1	0	1	1	0	1	0	0	1	1	0		0		0
TRI_0005	P_0003	1	TRI_0006	1	33.5714	1410	1	9	10	10	7.31	7.34	12.6611	0	3	1425	7	3	12	13	1	0	0	0	1	2	5	0	0	1	1	1	0	0	0	0	1	0	1	0	0	0	0	0		0		0
TRI_0006	P_0003	2	TRI_0005	1	33.5714	1410	1	9	10	10	7.31	7.34	12.6611	0	3	1425	7	12	3	5	1	0	0	0	1	2	5	0	0	1	1	1	0	0	0	0	1	0	1	0	0	0	0	0		0		0
TRI_0007	P_0004	1		2	23.8571	540	1	6	7	8	7.2	7.38	17.0417	0	1	3490	139	3	4	12	1	1	0	0	0	2	3	0	0	1	1	1	0	0	0	0	1	0	1	0	0	0	0	0		0		0
TRI_0008	P_0005	1	TRI_0009	2	38	2940	6	9	9	10		7.42	7.01389	0	5	3320	16	2	7	15	1	0	0	0	1	2	2	0	0	1	0	0	0	0	0	0	0		0	0	0	0	1	0		0		0
TRI_0009	P_0005	2	TRI_0008	2	38	2940	6	9	9	10		7.42	7.01389	0	5	3320	16	7	2	45	1	0	1	0	0	2	2	3	0	1	1	1	0	0	0	0	0	0	0	0	0	1	1	0		0		1	0.85
TRI_0010	P_0006	1	TRI_0011	2	39.7143	3300	1	1	7	8	7.19	7.25	9.22917	0	3	3200	2	1	12	10	1	0	1	0	0	2	5	0	0	1	1	1	1	0	0	0	1	0	1	0	0	0	0	0		0		0
TRI_0011	P_0006	2	TRI_0010	2	39.7143	3300	1	1	7	8	7.19	7.25	9.22917	0	3	3200	2	12	1	10	1	0	1	0	0	2	5	0	0	1	1	1	1	0	0	0	1	0	1	0	0	0	0	0		0		0
TRI_0012	P_0007	1	TRI_0013	2	33.5714	1280	1	9	10	10	7.34		20.7	0	6	1650	10	2	7	10	1	0	0	0	1	2	1	0	0	1	2	1	0	0	0	0	1	0	1	0	0	0	0	0		0		0
TRI_0013	P_0007	2	TRI_0012	2	33.5714	1280	1	9	10	10	7.34		20.7	0	6	1650	10	7	2	10	1	0	0	0	1	2	1	0	0	1	2	1	0	0	0	0	1	0	1	0	0	0	0	0		0		0
TRI_0014	P_0008	1	TRI_0015	2	39.4286	3620	4	9	9	10	7.09	7.23	8.68472	0	3	3700	9	1	12	10	1	0	1	0	0	2	5	0	0	1	1	1	0	0	0	0	0	0	0	0	0	0	1	0		0		0
TRI_0015	P_0002	2	TRI_0016	2	37.8571	1690	2	3	9	9	7.24	7.3	118.187	0	5	2000	12	7	1	8	1	0	0	1	1	3	1	2	0	1	1	1	1	1	1	1	1	0	1	1	0	1	1	0		0		0
TRI_0016	P_0002	1	TRI_0015	2	37.8571	1690	2	3	9	9	7.24	7.3	118.187	0	5	2000	12	1	7	7	1	0	0	1	0	2	1	1	0	1	1	1	1	1	1	1	1	0	1	1	0	1	1	0		0		0
TRI_0017	P_0008	2	TRI_0018	2	39.4286	3620	4	9	9	10	7.09	7.23	8.68472	0	3	3700	9	12	1	5	1	0	1	0	0	2	5	0	0	1	1	1	0	0	0	0	0	0	0	0	0	0	1	0		0		0
TRI_0018	P_0008	1	TRI_0017	2	39.4286	3620	4	9	9	10	7.09	7.23	8.68472	0	3	3700	9	1	12	7	1	0	1	0	0	2	5	0	0	1	1	1	0	0	0	0	0	0	0	0	0	1	1	0		0		0
TRI_0019	P_0009	1	TRI_0020	1	27	979	1	4	8	10	7.39	7.43	93.8299	0	3	3580	460	3	12	10	1	0	0	0	0	1	5	0	0	1	0	0	0	0	0	0	0	0	0	0	0	1	1	0		0		0
TRI_0020	P_0009	2	TRI_0019	1	27	979	1	4	8	10	7.39	7.43	93.8299	0	3	3580	94	12	3	10	1	0	0	0	0	1	5	0	0	1	0	0	0	0	0	0	0	0	0	0	0	0	1	0		0		0
TRI_0021	P_0010	1	TRI_0022	2	41.2857	3400	6	8	9	9	7.38	7.39	25.9	0	6	3550	8	1	12	20	1	0	1	0	0	2	2	0	0	1	0	0	1	0	0	0	1	0	1	0	0	0	1	0		0		0
TRI_0022	P_0010	2	TRI_0021	2	41.2857	3400	6	8	9	9	7.38	7.39	25.9	0	6	3550	8	12	1	20	1	0	1	0	0	2	2	0	0	1	0	0	1	0	0	0	1	0	1	0	0	1	1	0		1	38.2	0
TRI_0023	P_0011	1	TRI_0024	2	28	1515	1	9	10	10	7.41	7.47	45.9417	0	3	2028	25	2	12	7	1	0	1	0	0	2	5	2	0	1	0	0	1	0	0	0	1	0	1	0	0	1	1	0		0		0
TRI_0024	P_0011	2	TRI_0023	2	28	1515	1	9	10	10	7.41	7.47	45.9417	0	3	2028	25	12	2	10	1	0	1	0	0	2	5	2	0	1	0	0	1	0	0	0	1	0	1	0	0	1	1	0		0		0
TRI_0025	P_0012	1	TRI_0026	2	37.5714	2760	2	6	9	10	7.27	7.32	14.6	0	1	2550	2	1	4	15	1	1	1	0	1	4	2	0	0	1	1	1	1	0	0	0	1	0	1	0	0	0	0	0		0		0
TRI_0026	P_0012	2	TRI_0025	2	37.5714	2760	2	6	9	10	7.27	7.32	14.6	0	2	2550	2	4	1	20	1	0	0	1	1	3	1	1	0	1	2	1	1	1	0	0	1	0	1	1	0	0	0	0		0		0
TRI_0027	P_0002	1	TRI_0028	2	37.8571	1690	2	3	9	9	7.24	7.3	118.187	0	5	2560	25	1	7	8	1	0	0	1	1	3	1	1	0	1	1	1	1	0	0	1	1	0	1	0	0	1	1	0		0		0
TRI_0028	P_0002	2	TRI_0027	2	37.8571	1690	2	3	9	9	7.24	7.3	118.187	0	5	2560	25	7	1	6	1	0	0	1	0	2	1	1	0	1	1	1	1	0	0	1	1	0	1	0	0	1	1	1	35.5	0		0
TRI_0029	P_0013	1		1	38.2857	3040	2	9	10	10	7.34	7.41	2.7	0	3	3096	3	1	12	10	1	0	0	1	0	2	1	2	0	1	1	1	1	1	1	0	1	0	1	1	0	1	1	0		1	38	0
TRI_0030	P_0014	1	TRI_0031	1	29.7143	1060	1	2	6	8	7.27	7.31	45.9465	0	88	2175	40	3	12	12	1	0	0	0	1	2	3	0	0	1	1	1	0	0	0	0	1	0	1	0	0	0	0	0		0		0
TRI_0031	P_0014	2	TRI_0030	1	29.7143	1060	1	2	6	8	7.27	7.31	45.9465	0	88	2175	40	12	3	6	1	0	0	0	1	2	3	0	0	1	1	1	0	0	0	0	1	0	1	0	0	0	0	0		0		0
TRI_0032	P_0010	2	TRI_0033	2	41.2857	3400	6	8	9	9	7.38	7.39	25.9	0	2	3320	16	4	3	10	1	0	0	1	0	2	1	0	0	1	1	1	0	0	0	0	1	0	1	0	0	1	1	0		0		0
TRI_0033	P_0010	1	TRI_0032	2	41.2857	3400	6	8	9	9	7.38	7.39	25.9	0	1	3320	16	3	4	10	1	1	0	0	1	3	1	0	0	1	0	0	0	0	0	0	1	0	1	0	0	1	1	0		0		1	0.89
TRI_0034	P_0015	1	TRI_0035	1	30.2857	839	1	7	10	10	7.3	7.32	118.187	0	3	3010	74	2	12	6	1	0	1	0	1	3	1	2	0	1	0	0	0	0	0	0	1	0	1	0	0	1	1	0		1	38.7	0
TRI_0035	P_0015	2	TRI_0034	1	30.2857	839	1	7	10	10	7.3	7.32	118.187	0	3	3010	74	12	2	7	1	0	1	0	1	3	1	2	0	1	0	0	0	0	0	0	1	0	1	0	0	1	1	0		0		1	0.79
TRI_0036	P_0016	2	TRI_0037	1	34.4286	1010	1	9	10	10	7.24	7.3	33.9493	0	6	1650	24	12	3	5	1	0	0	0	1	2	1	0	0	1	0	0	0	0	0	0	0	0	0	0	0	0	0	0		0		0
TRI_0037	P_0016	1	TRI_0036	1	34.4286	1010	1	9	10	10	7.24	7.3	33.9493	0	6	1650	24	3	12	4	1	0	0	0	1	2	1	0	0	1	0	0	0	0	0	0	0	0	0	0	0	0	0	0		0		0
TRI_0038	P_0017	1	TRI_0039	2	41.1429	3830	6	2	7	10	7.01	7.08	0.935417	0	1	3600	1	1	4	10	1	0	1	0	0	2	1	0	0	1	1	1	0	0	0	0	1	0	1	0	0	0	0	0		0		0
TRI_0039	P_0017	2	TRI_0038	2	41.1429	3830	6	2	7	10	7.01	7.08	0.935417	0	2	3600	1	4	1	11	1	0	1	0	0	2	1	0	0	1	1	1	0	0	0	0	1	0	1	0	0	0	0	0		0		0
TRI_0040	P_0018	2	TRI_0041	2	25.2857	660	1	8	9	9	7.34	7.39	130.497	0	3	852	23	12	1	8	1	1	0	1	0	3	5	1	0	1	1	1	1	0	0	1	1	0	1	0	0	0	1	0		0		0
TRI_0041	P_0018	1	TRI_0040	2	25.2857	660	1	8	9	9	7.34	7.39	130.497	0	3	852	23	1	12	8	1	1	0	1	0	3	5	1	0	1	1	1	1	0	0	1	1	0	1	0	0	0	1	0		0		0
TRI_0042	P_0019	1	TRI_0043	1	38.5714	3430	5	8	9	9	7.33		18.4826	0	3	3290	4	2	12	10	1	0	1	0	1	3	5	0	0	1	1	1	0	0	0	0	1	0	1	0	0	0	0	0		0		0
TRI_0043	P_0019	2	TRI_0042	1	38.5714	3430	5	8	9	9	7.33		18.4826	0	3	3290	4	12	2	15	1	0	1	0	1	3	5	0	0	1	1	1	0	0	0	0	1	0	1	0	0	0	0	0		0		0
TRI_0044	P_0020	1	TRI_0045	2	24.1429	570	1	4	6	7	7.32	7.37	484.181	0	6	3930	121	2	2	10	1	1	0	0	0	2	3	3	0	1	0	0	0	0	0	0	1	0	1	0	0	0	1	0		0		0
TRI_0045	P_0020	2	TRI_0044	2	24.1429	570	1	4	6	7	7.32	7.37	484.181	0	6	3930	121	2	2	10	1	1	0	0	0	2	3	3	0	1	0	0	0	0	0	0	1	0	1	0	0	0	1	0		0		0
TRI_0046	P_0018	2	TRI_0047	2	25.2857	660	1	8	9	9	7.34	7.39	130.497	0	88	1306	55	12	1	6	1	0	0	1	0	2	1	2	0	1	1	1	1	0	0	1	1	0	1	0	0	1	1	1	35.3	0		0
TRI_0047	P_0018	1	TRI_0046	2	25.2857	660	1	8	9	9	7.34	7.39	130.497	0	88	1306	55	1	12	6	1	0	0	1	0	2	1	2	0	1	1	1	1	0	0	1	1	0	1	0	0	0	1	0		0		0
TRI_0048	P_0019	1	TRI_0049	1	38.5714	3430	5	8	9	9	7.33		18.4826	0	3	3290	7	2	12	10	1	1	0	0	0	2	1	0	0	1	1	1	0	0	0	0	1	0	1	0	0	0	0	0		0		0
TRI_0049	P_0019	2	TRI_0048	1	38.5714	3430	5	8	9	9	7.33		18.4826	0	3	3290	7	12	2	13	1	1	0	0	0	2	1	0	0	1	1	1	0	0	0	0	0	0	0	0	0	0	0	0		0		0
TRI_0050	P_0002	1	TRI_0051	2	37.8571	1690	2	3	9	9	7.24	7.3	118.187	0	5	2780	35	1	7	12	1	1	0	1	1	4	2	1	0	1	0	0	1	0	0	1	1	0	1	0	0	0	1	0		0		0
TRI_0051	P_0002	2	TRI_0050	2	37.8571	1690	2	3	9	9	7.24	7.3	118.187	0	5	2780	35	7	1	20	1	1	0	0	1	3	2	1	0	1	1	1	1	0	0	1	1	0	1	0	0	1	1	1	35.7	0		0
TRI_0052	P_0021	1	TRI_0053	2	38	2500	6						6.3	0	6	3400	11	2	12	10	1	0	0	0	1	2	4	0	0	1	0	0	0	0	0	0	0	0	0	0	0	0	0	0		0		0
TRI_0053	P_0021	2	TRI_0052	2	38	2500	6						6.3	0	6	3400	11	12	2	9	1	0	0	0	1	2	4	0	0	1	0	0	0	0	0	0	0	0	0	0	0	0	0	0		0		0
TRI_0054	P_0012	1	TRI_0055	2	37.5714	2760	2	6	9	10	7.27	7.32	14.6	0	1	2550	2	1	4	15	1	1	1	0	1	4	2	0	0	1	1	1	1	0	0	0	1	0	1	0	0	0	0	0		0		0
TRI_0055	P_0012	2	TRI_0054	2	37.5714	2760	2	6	9	10	7.27	7.32	14.6	0	2	2550	2	4	1	20	1	0	0	1	1	3	1	1	0	1	2	1	1	1	0	0	1	0	1	1	0	0	0	0		0		0
TRI_0056	P_0022	1	TRI_0057	1	38.5714	3120	6	7	8	9	7.29	7.37	10.6	0	6	2880	3	1	12	10	1	0	0	0	0	1	4	0	0	1	0	0	0	0	0	0	0	0	0	0	0	0	0	0		0		0
TRI_0057	P_0022	2	TRI_0056	1	38.5714	3120	6	7	8	9	7.29	7.37	10.6	0	6	2880	3	12	1	10	1	0	0	0	0	1	4	0	0	1	0	0	0	0	0	0	0	0	0	0	0	0	0	0		0		0
TRI_0058	P_0023	1	TRI_0059	2	38	3120	6	7	10	10	7.08	7.16	3.1	0	3	3365	15	2	1212	10	1	0	0	0	0	1	5	0	0	1	1	1	0	0	0	0	0	0	0	0	0	0	0	0		0		0
TRI_0059	P_0023	2	TRI_0058	2	38	3120	6	7	10	10	7.08	7.16	3.1	0	3	3365	15	1212	2	10	1	1	0	0	0	2	5	0	0	1	1	1	0	0	0	0	0	0	0	0	0	0	0	0		0		0
TRI_0060	P_0024	1	TRI_0061	1	29.8571	910	1	4	9	10	7.01	7.2	197.753	0	88	4690	142	2	12		1	0	1	0	0	2	4	3	0	1	0	0	0	0	0	0	1	0	1	0	0	1	1	0		0		0
TRI_0061	P_0024	2	TRI_0060	1	29.8571	910	1	4	9	10	7.01	7.2	197.753	0	88	4690	142	12	2		1	0	1	0	0	2	4	3	0	1	0	0	0	0	0	0	1	0	1	0	0	0	1	0		0		0
TRI_0062	P_0025	1	TRI_0063	2	27.4286	950	1	3	6	6	7.2		97.8264	0	3	3110	83	2	12		1	1	0	0	0	2	5	0	0	1	0	0	0	0	0	0	0	0	0	0	0	1	1	0		0		1	0.54
TRI_0063	P_0025	2	TRI_0062	2	27.4286	950	1	3	6	6	7.2		97.8264	0	3	3110	83	12	2			0					5			1		0	0	0	0	0	0		0		0	1	1	0		0		0
TRI_0064	P_0026	1	TRI_0065	1	35.7143	1786	1	4	8	9	7.25	7.35	49.4	0	4	1810	0	1	12	15	1	0	1	0	0	2	1	0	0	1	0	0	1	1	0	0	1	0	1	0	0	0	1	0		0		0
TRI_0065	P_0026	2	TRI_0064	1	35.7143	1786	1	4	8	9	7.25	7.35	49.4	0	4	1810	0	12	1	10	1	0	1	0	0	2	1	0	0	1	0	0	1	1	0	0	1	0	1	0	0	0	1	0		0		0
TRI_0066	P_0027	1	TRI_0067	2	35.1429	2480	1	7	8	9	7.18	7.2	5.2	0	6	2350	3	3	9	6	1	0	0	0	0	1	4	0	0	1	1	1	0	0	0	0	0	0	0	0	0	0	0	0		0		0
TRI_0067	P_0027	2	TRI_0066	2	35.1429	2480	1	7	8	9	7.18	7.2	5.2	0	6	2350	3	9	3	8	1	0	0	0	0	1	4	0	0	1	1	1	0	0	0	0	0	0	0	0	0	0	0	0		0		0
TRI_0068	P_0028	1	TRI_0069	2	29.7143	1000	1	4	8	8	7.19	7.24	53.6	0	1	2480	53	3	4	10	1	0	0	0	0	1	1	0	0	1	1	1	0	0	0	0	0	0	0	0	0	1	1	0		0		0
TRI_0069	P_0028	2	TRI_0068	2	29.7143	1000	1	4	8	8	7.19	7.24	53.6	0	2	2480	53	4	3	30	1	0	0	0	0	1	1	0	0	1	1	1	0	0	0	0	0	0	0	0	0	1	1	0		0		1	0.88
TRI_0070	P_0027	1	TRI_0071	2	35.1429	2480	1	7	8	9	7.18	7.2	5.2	0	6	2350	3	3	9	6	1	0	0	0	0	1	4	0	0	1	1	1	0	0	0	0	0	0	0	0	0	0	0	0		0		0
TRI_0071	P_0027	2	TRI_0070	2	35.1429	2480	1	7	8	9	7.18	7.2	5.2	0	6	2350	3	9	3	5	1	0	0	0	0	1	4	0	0	1	1	1	0	0	0	0	0	0	0	0	0	0	0	0		0		0
TRI_0072	P_0029	1	TRI_0073	1	41.2857	3200	5	8	8	9			12.8	0	3	3578	9	1	12		1	0	1	0	0	2	5	3	0	1	1	1	1	0	0	0	0	0	0	0	0	0	1	0		0		0
TRI_0073	P_0029	2	TRI_0072	1	41.2857	3200	5	8	8	9			12.8	0	3	3578	9	12	1	11	1	0	1	0	0	2	5	3	0	1	1	1	1	0	0	0	1	0	1	0	0	1	1	0		0		0
TRI_0074	P_0002	2	TRI_0075	2	37.8571	1690	2	3	9	9	7.24	7.3	118.187	0	5	3460	56	7	1	15	1	0	0	1	1	3	2	2	0	1	1	1	1	0	0	1	1	0	1	0	0	1	1	1	35.6	0		0
TRI_0075	P_0002	1	TRI_0074	2	37.8571	1690	2	3	9	9	7.24	7.3	118.187	0	5	3460	56	1	7	15	1	0	0	1	1	3	2	2	0	1	0	0	1	0	0	1	1	0	1	0	0	1	1	0		0		0
TRI_0076	P_0030	1	TRI_0077	1	39	3450	3	6	6	10	7.18		12.9	0	4	3310	1	1	12	10	1	0	1	0	0	2	2	0	0	1	3	1	0	0	0	0	1	0	1	0	0	1	1	0		0		0
TRI_0077	P_0030	2	TRI_0076	1	39	3450	3	6	6	10	7.18		12.9	0	4	3310	1	12	1	10	1	0	1	0	0	2	2	0	0	1	2	1	0	0	0	0	1	0	1	0	0	0	1	0		0		0
TRI_0078	P_0030	2	TRI_0079	1	39	3450	3	6	6	10	7.18		12.9	0	2	3360	3	4	1	10	1	0	0	1	0	2	2	3	0	1	0	0	1	0	0	0	1	0	1	0	0	1	1	1	35.3	0		0
TRI_0079	P_0030	1	TRI_0078	1	39	3450	3	6	6	10	7.18		12.9	0	1	3360	3	1	4	5	1	0	0	1	0	2	2	0	0	1	0	0	1	0	0	0	1	0	1	0	0	0	1	0		0		0
TRI_0080	P_0031	1		2	37.8571	1910	1	4	4	6	7.18		6.5	0	1	1965	6	1	5			0								0		0	0	0	1	0	0		0		0	1	1	0		1	38.3	0
TRI_0081	P_0032	2	TRI_0082	2	38	3400	4	0	1	2	6.8		2.3	0	3	3980	2	12	1		1	1	0	1	0	3	2	1	0	1	1	1	1	1	1	1	1	0	1	1	0	0	0	0		0		0
TRI_0082	P_0032	1	TRI_0081	2	38	3400	4	0	1	2	6.8		2.3	0	3	3980	2	1	12	15	1	1	0	1	1	4	2	1	0	1	1	1	1	1	1	1	1	0	1	1	0	0	0	0		0		0
TRI_0083	P_0033	1	TRI_0084	2	38.2857	2800	2	9	10	10	7.27	7.34	9.6	0	4	2770	3	1	12	10	1	0	0	1	0	2	2	0	0	1	0	0	1	1	1	0	1	0	1	0	0	0	0	0		0		0
TRI_0084	P_0033	2	TRI_0083	2	38.2857	2800	2	9	10	10	7.27	7.34	9.6	0	4	2770	3	12	1	11	1	0	0	1	0	2	2	0	0	1	0	0	1	1	1	0	1	0	1	0	0	0	0	0		0		0
TRI_0085	P_0028	1	TRI_0086	2	29.7143	1000	1	4	8	8	7.19	7.24	53.6	0	3	3190	77	3	12	5	1	1	0	0	1	3	5	0	0	1	0	0	0	0	0	0	0	0	0	0	0	0	1	0		0		0
TRI_0086	P_0028	2	TRI_0085	2	29.7143	1000	1	4	8	8	7.19	7.24	53.6	0	3	3190	77	12	3	5	1	1	0	0	1	3	5	0	0	1	0	0	0	0	0	0	0	0	0	0	0	0	1	0		0		0
TRI_0089	P_0002	1	TRI_0090	2	37.8571	1690	2	3	9	9	7.24	7.3	118.187	0	5	3860	75	1	7			0								0	1	1	0	0	0	0	1	0	1	0	0	1	1	0		0		0
TRI_0090	P_0002	2	TRI_0089	2	37.8571	1690	2	3	9	9	7.24	7.3	118.187	0	5	3860	75	7	3			0						2		1		0	0	0	0	0	0	0	0	0	0	1	1	0		0		0
TRI_0091	P_0002	1	TRI_0092	2	37.8571	1690	2	3	9	9	7.24	7.3	118.187	0	88	3980	76	1	12	11	1	1	0	1	0	3	3	2	0	1	1	1	0	0	0	0	1	0	1	0	0	0	1	0		0		0
TRI_0092	P_0002	2	TRI_0091	2	37.8571	1690	2	3	9	9	7.24	7.3	118.187	0	88	3980	76	12	1	12	1	1	0	1	0	3	3	2	0	1	1	1	0	0	0	0	1	0	1	0	0	1	1	0		0		0
TRI_0093	P_0034	1	TRI_0094	2	38.4286	2810	6	5	9	10	7.22	7.3	14.8	0	3	3040	17	2	12	13	1	0	0	0	0	1	5	0	0	1	1	1	0	0	0	0	0	0	0	0	0	0	0	0		0		0
TRI_0094	P_0034	2	TRI_0093	2	38.4286	2810	6	5	9	10	7.22	7.3	14.8	0	3	3040	17	12	2	10	1	0	0	0	0	1	5	0	0	1	1	1	0	0	0	0	0	0	0	0	0	0	0	0		0		0
TRI_0095	P_0035	2	TRI_0096	1	40.8571	3680	2	9	10	10	7.3	7.49	20.1	0	6	3370	1	12	3	7	1	0	0	0	0	1	3	0	0	1	0	0	0	0	0	0	0	0	0	0	0	0	0	0		0		0
TRI_0096	P_0035	1	TRI_0095	1	40.8571	3680	2	9	10	10	7.3	7.49	20.1	0	6	3370	1	3	12	7	1	0	0	0	0	1	3	0	0	1	0	0	0	0	0	0	0	0	0	0	0	0	0	0		0		0
TRI_0097	P_0036	1	TRI_0098	2	31.4286	1345	1	2	9	10	7.26	7.33	71.4	0	3	3310	54	2	12	15	1	0	1	0	0	2	5	3	0	1	1	1	0	0	0	0	1	0	1	0	0	0	0	0		0		0
TRI_0098	P_0036	2	TRI_0097	2	31.4286	1345	1	2	9	10	7.26	7.33	71.4	0	3	3310	54	12	2	20	1	0	1	0	0	2	5	3	0	1	1	1	0	0	0	0	1	0	1	0	0	0	0	0		0		0
TRI_0099	P_0018	1	TRI_0100	2	25.2857	660	1	8	9	9	7.34	7.39	130.497	0	3	2630	104	2	12	10	1	0	1	0	0	2	5	3	0	1	0	0	0	0	0	0	1	0	1	0	0	1	1	0		0		0
TRI_0100	P_0018	2	TRI_0099	2	25.2857	660	1	8	9	9	7.34	7.39	130.497	0	3	2630	104	12	2	10	1	0	1	0	0	2	5	3	0	1	0	0	0	0	0	0	1	0	1	0	0	1	1	0		0		0
TRI_0101	P_0018	1	TRI_0102	2	25.2857	660	1	8	9	9	7.34	7.39	130.497	0	3	2700	105	2	12		1	0	1	0	1	3	5	3	0	1	0	0	0	0	0	0	1	0	1	0	0	1	1	0		0		0
TRI_0102	P_0018	2	TRI_0101	2	25.2857	660	1	8	9	9	7.34	7.39	130.497	0	3	2700	105	12	2		1	0	1	0	1	3	5	3	0	1	0	0	0	0	0	0	1	0	1	0	0	0	1	0		0		0
TRI_0103	P_0037	2	TRI_0104	1	25.5714	720	1	9	10	10	7.38		53.3	0	2	824	10	4	1	10	1	1	0	1	0	3	1	1	0	1	1	1	1	0	0	1	1	0	1	0	0	1	1	0		0		0
TRI_0104	P_0037	1	TRI_0103	1	25.5714	720	1	9	10	10	7.38		53.3	0	1	824	10	1	4	15	1	1	1	1	0	5	1	1	0	1	1	1	1	0	0	1	1	0	1	0	0	0	1	0		0		0
TRI_0105	P_0038	1	TRI_0106	1	34.4286	2740	1	0	4	4	6.99	7.31	7.8	0	3	3300	30	3	12	10	1	0	0	0	1	2	4	0	0	1	0	0	0	0	0	0	0	0	0	0	0	0	0	0		0		0
TRI_0106	P_0038	2	TRI_0105	1	34.4286	2740	1	0	4	4	6.99	7.31	7.8	0	3	3300	30	12	3	10	1	0	0	0	1	2	4	0	0	1	0	0	0	0	0	0	0	0	0	0	0	0	0	0		0		0
TRI_0107	P_0039	1	TRI_0108	1	38.1429	2428	4	0	2	3	6.95	7	7.8	0	3	2330	7	3	12	10	1	1	0	0	0	2	5	0	0	1	0	0	0	0	0	0	0	0	0	0	0	0	0	0		0		0
TRI_0108	P_0039	2	TRI_0107	1	38.1429	2428	4	0	2	3	6.95	7	7.8	0	3	2330	7	12	3	15	1	1	0	0	0	2	5	0	0	1	0	0	0	0	0	0	0	0	0	0	0	0	0	0		0		0
TRI_0109	P_0040	1		1	36.4286	2270	2	9	10	10	7.34		1.9	0	6	2080	1	1	12	9	1	0	0	0	0	1	3	0	0	1	1	1	0	0	0	0	1	0	1	0	0	0	0	0		0		0
TRI_0110	P_0041	1		1	35.7143	2780	2	8	9	9	7.31	7.37	7.8	0	6	2560	1	2	12	5	1	0	0	0	0	1	4	0	0	1	1	1	0	0	0	0	0	0	0	0	0	0	0	0		0		0
TRI_0111	P_0042	1		2	26	680	1	0	1	3	7.3	7.32	11.7	1	2	770	11	4	1		1	1	0	1	1	4	1	1	0	1	1	1	1	1	1	0	1	0	1	0	0	0	0	0		0		0
TRI_0112	P_0026	1		1	35.7143	1786	1	4	8	9	7.25	7.35	49.4	0	1	2690	45	1	4	14	1	0	0	1	1	3	2	1	0	1	2	1	1	0	1	1	1	0	1	1	0	1	1	0		0		0
TRI_0113	P_0043	1	TRI_0114	2	31.8571	1800	1	6	9	10	7.16	7.2	26.2	0	6	2350	20	3	9	10	1	0	0	0	0	1				0		0	0	0	0	0	0	0	0	0	0	0	0	0		0		0
TRI_0114	P_0043	2	TRI_0113	2	31.8571	1800	1	6	9	10	7.16	7.2	26.2	0	6	2350	20	9	3	10	1	0	0	0	0	1				0		0	0	0	0	0	0	0	0	0	0	0	0	0		0		0
TRI_0115	P_0041	2	TRI_0116	1	35.7143	2780	2	8	9	9	7.31	7.37	7.8	0	88	2690	7	12	3	10	1	0	0	0	0	1	4	0	0	1		0	0	0	0	0	0	0	0	0	0	0	0	0		0		0
TRI_0116	P_0041	1	TRI_0115	1	35.7143	2780	2	8	9	9	7.31	7.37	7.8	0	88	2690	7	3	12	10	1	0	0	0	0	1	4	0	0	1		0	0	0	0	0	0	0	0	0	0	0	0	0		0		0
TRI_0117	P_0002	1	TRI_0118	2	37.8571	1690	2	3	9	9	7.24	7.3	118.187	0	6	4490	95	1	12	10	1	0	0	1	0	2	4	2	0	1	0	0	0	0	0	0	1	0	1	0	0	0	1	0		0		0
TRI_0118	P_0002	2	TRI_0117	2	37.8571	1690	2	3	9	9	7.24	7.3	118.187	0	6	4490	95	12	1	10	1	0	0	1	0	2	4	2	0	1	0	0	0	0	0	0	1	0	1	0	0	0	1	0		0		0
TRI_0119	P_0002	1	TRI_0120	2	37.8571	1690	2	3	9	9	7.24	7.3	118.187	0	5	4490	96	1	7	10	1	0	0	1	0	2	4	2	0	1	0	0	0	0	0	0	1	0	1	0	0	0	1	0		0		0
TRI_0120	P_0002	2	TRI_0119	2	37.8571	1690	2	3	9	9	7.24	7.3	118.187	0	5	4490	96	7	1	10	1	0	0	1	0	2	4	2	0	1	0	0	0	0	0	0	1	0	1	0	0	1	1	0		0		0
TRI_0121	P_0044	1	TRI_0122	2	36.7143	2140	4	0	6	10	6.72	6.98	15.8	0	3	2560	3	1	12	15	1	1	0	1	0	3	5	1	0	1	1	1	1	1	1	1	1	0	1	0	0	0	1	0		0		0
TRI_0122	P_0044	2	TRI_0121	2	36.7143	2140	4	0	6	10	6.72	6.98	15.8	0	3	2560	3	12	1	15	1	0	0	1	0	2	5	1	0	1	1	1	1	1	1	1	1	0	1	0	0	1	1	1	29.5	0		0
TRI_0123	P_0002	1	TRI_0124	2	37.8571	1690	2	3	9	9	7.24	7.3	118.187	0	5	4780	103	1	7	15	1	1	0	1	0	3	2	2	0	1	0	0	0	0	0	0	1	0	1	0	0	0	1	0		0		0
TRI_0124	P_0002	2	TRI_0123	2	37.8571	1690	2	3	9	9	7.24	7.3	118.187	0	5	4780	103	7	1	10	1	0	0	1	0	2	2	2	0	1	1	1	0	0	0	0	1	0	1	0	0	1	1	0		0		1	0.89
TRI_0125	P_0045	1	TRI_0126	2	38.2857	3400	4	1	1	2	7.03	6.87	13.3	0	6	3780	9	1	12	8	1	0	0	0	0	1	4	0	0	1	0	0	1	0	0	0	1	0	1	0	0	0	0	0		0		0
TRI_0126	P_0045	2	TRI_0125	2	38.2857	3400	4	1	1	2	7.03	6.87	13.3	0	6	3780	9	12	1	6	1	0	0	0	0	1	4	0	0	1	0	0	0	0	0	0	1	0	1	0	0	0	0	0		0		0
TRI_0127	P_0045	1	TRI_0128	2	38.2857	3400	4	1	1	2	7.03	6.87	13.3	0	3	3540	10	1	12	11	1	1	0	0	0	2	4	0	0	1	0	0	1	0	0	0	1	0	1	0	0	0	0	0		0		0
TRI_0128	P_0045	2	TRI_0127	2	38.2857	3400	4	1	1	2	7.03	6.87	13.3	0	3	3540	10	12	2	16	1	1	0	0	0	2	4	0	0	1	0	0	1	0	0	0	1	0	1	0	0	0	0	0		0		0
TRI_0129	P_0002	1	TRI_0130	2	37.8571	1690	2	3	9	9	7.24	7.3	118.187	0	1	5000	115	2	4	9	1	0	0	0	0	1	1	3	0	1	1	1	0	0	0	0	1	0	1	0	0	0	1	0		0		0
TRI_0130	P_0002	2	TRI_0129	2	37.8571	1690	2	3	9	9	7.24	7.3	118.187	0	2	5000	115	4	1	15	1	0	0	1	0	2	1	1	0	1	2	1	0	0	0	0	0	0	1	0	0	1	1	0		0		0
TRI_0131	P_0046	1	TRI_0132	1	37.2857	2300	5	0	4	6	7.41	7.42	7.6	1	3	2280	4	1	12	15	1	0	1	0	0	2	5	1	0	1	1	1	1	0	0	1	1	0	1	1	0	0	0	0		0		0
TRI_0132	P_0046	2	TRI_0131	1	37.2857	2300	5	0	4	6	7.41	7.42	7.6	1	3	2280	4	12	1	15	1	0	1	0	0	2	5	1	0	1	1	1	1	0	0	1	1	0	1	1	0	0	0	0		0		0
TRI_0133	P_0047	1	TRI_0134	2	40.5714	2505	4	1	8	10	7.11	7.17	13.5	0	3	2750	11	1212	12	7	1	0	0	0	0	1	3	0	0	1	1	1	0	0	0	0	0	0	0	0	0	0	0	0		0		0
TRI_0134	P_0047	2	TRI_0133	2	40.5714	2505	4	1	8	10	7.11	7.17	13.5	0	3	2750	11	3	1212	7	1	0	0	0	0	1	3	0	0	1	1	1	0	0	0	0	0	0	0	0	0	0	0	0		0		0
TRI_0135	P_0048	1	TRI_0136	1	34.2857	2150	1	5	6	9	7.31	7.39	9.2	0	3	2680	26	1	12	10	1	0	0	0	0	1	4	0	0	1	1	1	0	0	0	0	0	0	0	0	0	1	1	0		0		0
TRI_0136	P_0048	2	TRI_0135	1	34.2857	2150	1	5	6	9	7.31	7.39	9.2	0	3	2680	26	12	3	15	1	0	0	0	0	1	4	0	0	1	1	1	0	0	0	0	0	0	0	0	0	0	1	0		0		0
TRI_0137	P_0049	1	TRI_0138	1	26.1429	867	1	4	8	8	7.24	7.36	319.842	0	1	1460	28	1	4	9	1	0	0	1	0	2	1	1	0	1	1	1	1	1	0	1	1	0	1	0	0	1	1	0		0		0
TRI_0138	P_0049	2	TRI_0137	1	26.1429	867	1	4	8	8	7.24	7.36	319.842	0	2	1460	28	12	1	16	1	0	0	1	0	2	1	1	0	1	1	1	1	1	1	1	1	0	1	0	0	1	1	0		1	38.9	0
TRI_0139	P_0002	2	TRI_0143	2	37.8571	1690	2	3	9	9	7.24	7.3	118.187	0	5	5150	119	7	1	14	1	0	0	1	0	2	1	1	0	1	1	1	1	0	0	1	0	0	1	0	0	1	1	0		0		0
TRI_0140	P_0050	1	TRI_0141	2	41.1429	3535	4	2	4	8	7.17	7.23	5.7	0	3	3600	5	3	12	15	1	0	0	0	0	1	4	0	0	1	1	1	0	0	0	0	0	0	0	0	0	0	0	0		0		0
TRI_0141	P_0050	2	TRI_0140	2	41.1429	3535	4	2	4	8	7.17	7.23	5.7	0	3	3600	5	12	3	10	1	0	0	0	0	1	4	0	0	1	1	1	0	0	0	0	0	0	0	0	0	0	0	0		0		0
TRI_0142	P_0051	1	TRI_0144	2	39.5714	2780	4	1	5	6	7.13	7.26	10.3	0	3	2840	9	3	12	6	1	0	0	0	0	1	4	0	0	1	1	1	0	0	0	0	0	0	0	0	0	0	0	0		0		0
TRI_0143	P_0002	1	TRI_0139	2	37.8571	1690	2	3	9	9	7.24	7.3	118.187	0	5	5150	119	1	7	8	1	0	0	1	0	2	1	1	0	1	1	1	1	0	0	1	0	0	1	0	0	1	1	0		0		0
TRI_0144	P_0051	2	TRI_0142	2	39.5714	2780	4	1	5	6	7.13	7.26	10.3	0	3	2840	9	12	3	10	1	0	0	0	0	1	4	0	0	1	1	1	0	0	0	0	0	0	0	0	0	0	0	0		0		0
TRI_0145	P_0052	1	TRI_0146	2	39.5714	2290	4	5	7	7	7.03	6.96	9.1	0	3	2340	8	3	12	15	1	0	0	0	0	1	4	0	0	1	1	1	0	0	0	0	0	0	0	0	0	0	0	0		0		0
TRI_0146	P_0052	2	TRI_0145	2	39.5714	2290	4	5	7	7	7.03	6.96	9.1	0	3	2340	8	12	3	15	1	0	0	0	0	1	4	0	0	1	1	1	0	0	0	0	0	0	0	0	0	0	0	0		0		0
TRI_0147	P_0002	1	TRI_0148	2	37.8571	1690	2	3	9	9	7.24	7.3	118.187	0	5	5300	124	1	7	8	1	0	0	1	0	2	1	1	0	1	0	0	1	0	0	1	0	0	1	0	0	1	1	0		0		0
TRI_0148	P_0002	2	TRI_0147	2	37.8571	1690	2	3	9	9	7.24	7.3	118.187	0	5	5300	124	7	1	10	1	0	0	1	1	3	1	2	0	1	0	0	1	0	0	1	0	0	1	0	0	1	1	0		0		0
TRI_0149	P_0053	1	TRI_0150	1	37	3240	2	9	9	10	7.37		19	0	1	3180	1	1	4	5	1	0	0	1	0	2	1	0	0	1	1	1	0	0	0	0	0	0	0	0	0	1	1	0		0		0
TRI_0150	P_0053	2	TRI_0149	1	37	3240	2	9	9	10	7.37		19	0	2	3180	1	4	1	15	1	0	0	1	0	2	1	0	0	1	2	1	0	0	0	0	0	0	0	0	0	0	1	0		0		0
TRI_0151	P_0053	1	TRI_0152	1	37	3240	2	9	9	10	7.37		19	0	3	3180	1	1	12	5	1	0	0	1	0	2	5	0	0	1	0	0	0	0	0	1	0	0	0	0	0	0	1	0		0		0
TRI_0152	P_0053	2	TRI_0151	1	37	3240	2	9	9	10	7.37		19	0	3	3180	1	12	1	4	1	0	0	1	0	2	5	0	0	1	0	0	0	0	0	0	0	0	0	0	0	0	1	0		0		0
TRI_0153	P_0054	1	TRI_0154	1	38.4286	3740	2	9	10	10	7.25	7.35	2.2	0	3	3650	2	1	12	15	1	0	1	0	0	2	1	0	0	1	1	1	1	1	1	0	1	0	1	0	0	1	1	0		0		0
TRI_0154	P_0054	2	TRI_0153	1	38.4286	3740	2	9	10	10	7.25	7.35	2.2	0	3	3650	2	12	1	15	1	0	1	0	0	2	1	0	0	1	1	1	1	1	1	0	1	0	1	0	0	0	1	0		0		0
TRI_0155	P_0055	1	TRI_0156	2	37.5714	2260	4	0	0	6	7.08	7.09	11.2	0	3	2260	6	2	12	9	1	0	0	0	0	1	5	0	0	1	0	0	1	0	0	0	1	0	1	0	0	0	0	0		0		0
TRI_0156	P_0055	2	TRI_0155	2	37.5714	2260	4	0	0	6	7.08	7.09	11.2	0	3	2260	6	12	3	15	1	0	0	0	0	1	5	0	0	1	0	0	1	0	0	0	1	0	1	0	0	0	0	0		0		0
TRI_0157	P_0056	1	TRI_0164	1	24.2857	680	1	4	8	9			49.5	1	1	840	10	1	4	10	1	1	0	1	1	4	1	1	0	1	1	1	1	0	0	1	1	0	1	0	0	0	1	0		0		0
TRI_0158	P_0057	2	TRI_0162	1	41.1429	3365	2	2	8	10	7.15	7.32	5.6	0	3	3340	6	12	1	15	1	0	1	0	0	2	1	0	0	1	1	1	1	1	0	0	1	0	1	0	0	0	0	0		0		0
TRI_0159	P_0053	1	TRI_0160	1	37	3240	2	9	9	10	7.37		19	0	3	3240	13	3	12	3	1	0	1	0	0	2	5	0	0	1	1	1	0	0	0	1	1	0	1	0	0	0	1	0		0		0
TRI_0160	P_0053	2	TRI_0159	1	37	3240	2	9	9	10	7.37		19	0	3	3240	13	12	3	5	1	0	1	0	0	2	5	0	0	1	1	1	0	0	0	0	1	0	1	0	0	0	1	0		0		0
TRI_0161	P_0058	1	TRI_0163	2	37.2857	3820	4	0	4	6	6.97	7.16	30.4618	0	6	3890	24	2	12	11	1	0	0	0	0	1	3	0	0	1	0	0	0	0	0	0	1	0	1	0	0	0	0	0		0		0
TRI_0162	P_0057	1	TRI_0158	1	41.1429	3365	2	2	8	10	7.15	7.32	5.6	0	3	3340	6	1	12	10	1	0	1	0	0	2	1	0	0	1	1	1	1	1	0	0	1	0	1	0	0	0	0	0		0		0
TRI_0163	P_0058	2	TRI_0161	2	37.2857	3820	4	0	4	6	6.97	7.16	30.4618	0	6	3890	24	12	2	10	1	0	0	0	0	1	3	0	0	1	0	0	0	0	0	0	1	0	1	0	0	0	0	0		0		0
TRI_0164	P_0056	2	TRI_0157	1	24.2857	680	1	4	8	9			49.5	1	2	840	10	4	1	20	1	1	0	1	1	4	1	1	0	1	1	1	1	0	0	1	1	0	1	0	0	1	1	1	35.2	0		0
TRI_0165	P_0054	1		1	38.4286	3740	2	9	10	10	7.25	7.35	2.2	0	88	3650	3	1	5	10	1	0	0	0	0	1	2	0	0	1	1	1	1	1	0	0	0	0	0	0	0	0	1	0		0		0
TRI_0166	P_0059	1	TRI_0167	2	35.1429	2380	1	9	10	10	7.34		13.9	0	6	2270	1	1	12	9	1	1	0	0	1	3	2	0	0	1	0	0	1	1	0	0	1	0	1	0	0	1	1	0		0		1	0.8
TRI_0167	P_0059	2	TRI_0166	2	35.1429	2380	1	9	10	10	7.34		13.9	0	6	2270	1	12	1	10	1	1	0	0	1	3	2	0	0	1	0	0	1	1	0	0	1	0	1	0	0	1	1	0		0		0
TRI_0168	P_0060	1		1	39.5714	3540	2	4	8	9	7.33	7.38	129.4	0	1	3420	2	1	4	8	1	0	0	0	1	2	1	1	0	1	0	0	1	1	0	1	1	0	1	0	0	0	1	0		0		0
TRI_0169	P_0049	1		1	26.1429	867	1	4	8	8	7.24	7.36	319.842	0	1	2000	57	1	4			0								0		0	0	0	0	0	0		0		0	1	1	0		0		0
TRI_0170	P_0059	1	TRI_0171	2	35.1429	2380	1	9	10	10	7.34		13.9	0	88	2300	3	1	12	10	1	0	1	0	0	2	2	2	0	1	0	0	1	0	0	0	1	0	1	0	0	0	1	0		0		0
TRI_0171	P_0059	2	TRI_0170	2	35.1429	2380	1	9	10	10	7.34		13.9	0	88	2300	3	12	1	15	1	0	1	0	0	2	2	2	0	1	0	0	1	0	0	0	1	0	1	0	0	0	1	0		0		0
TRI_0172	P_0049	1	TRI_0173	1	26.1429	867	1	4	8	8	7.24	7.36	319.842	0	1	2115	62	1	4	20	1	0	0	1	0	2	1	1	0	1	0	0	1	0	0	1	1	0	1	0	0	1	1	0		0		0
TRI_0173	P_0049	2	TRI_0172	1	26.1429	867	1	4	8	8	7.24	7.36	319.842	0	2	2115	62	4	1	10	1	0	0	1	0	2	1	1	0	1	0	0	1	0	0	1	1	0	1	0	0	0	1	0		0		0
TRI_0174	P_0048	1	TRI_0175	1	34.2857	2150	1	5	6	9	7.31	7.39	9.2	0	3	4460	64	3	12	5	1	0	0	0	0	1	4	0	0	1	0	0	0	0	0	0	0	0	0	0	0	1	1	0		0		0
TRI_0175	P_0048	2	TRI_0174	1	26.1429	867	1	4	8	8	7.24	7.36	9.2	0	3	4460	64	12	3	10	1	0	0	0	0	1	4	0	0	1	0	0	0	0	0	0	0	0	0	0	0	1	1	0		0		0
TRI_0176	P_0020	1	TRI_0177	2	24.1429	570	1	4	6	7	7.32	7.37	484.181	0	88	7800	251	2	12			0								0		0	0	0	0	0	0		0		0	1	1	0		0		0
TRI_0177	P_0020	2	TRI_0176	2	24.1429	570	1	4	6	7	7.32	7.37	484.181	0	88	7800	251	12	2			0								0		0	0	0	0	0	0		0		0	0	1	0		0		0
TRI_0178	P_0049	1	TRI_0179	1	26.1429	867	1	4	8	8	7.24	7.36	319.842	0	88	2500	70	1	12			0								0		0	0	0	0	0	0		0		0	0	1	0		0		0
TRI_0179	P_0049	2	TRI_0178	1	26.1429	867	1	4	8	8	7.24	7.36	319.842	0	88	2500	70	12	1			0								0		0	0	0	0	0	0		0		0	0	1	0		0		0
TRI_0180	P_0061	1	TRI_0181	2	34.1429	1920	1	9	9	9	7.24	7.28	44.3	0	4	2790	42	2	12	7	1	0	1	0	0	2	4	3	0	1	1	1	0	0	0	0	0	0	0	0	0	0	0	0		0		0
TRI_0181	P_0061	2	TRI_0180	2	34.1429	1920	1	9	9	9	7.24	7.28	44.3	0	4	2790	42	12	2	10	1	0	1	0	0	2	4	3	0	1	1	1	0	0	0	0	0	0	0	0	0	0	0	0		0		0
TRI_0182	P_0062	1	TRI_0183	2	31.1429	1730	1	9	10	10			44.2	0	6	1950	14	3	12	8	1	0	0	0	1	2	3	0	0	1	0	0	0	0	0	0	1	0	1	0	0	1	1	0		0		0
TRI_0183	P_0062	2	TRI_0182	2	31.1429	1730	1	9	10	10			44.2	0	6	1950	14	12	3		1	0	0	0	1	2	3	0	0	1	0	0	0	0	0	0	1	0	1	0	0	0	1	0		0		0
TRI_0184	P_0056	1	TRI_0185	1	24.2857	680	1	4	8	9			49.5	1	3	1240	45	1	12	10	1	0	0	1	0	2	5	2	0	1	1	1	0	0	0	1	1	0	1	0	0	1	1	0		0		0
TRI_0185	P_0056	2	TRI_0184	1	24.2857	680	1	4	8	9			49.5	1	3	1240	45	12	1	10	1	0	0	1	0	2	5	2	0	1	1	1	0	0	0	1	1	0	1	0	0	1	1	0		0		0
TRI_0186	P_0063	1	TRI_0187	1	41.4286	3140	4	8	9	9	7.16	7.28	5.4	0	3	3110	2	1	12	12	1	1	1	1	0	4	5	0	0	1	1	1	0	0	0	0	1	0	1	0	0	1	1	0		0		1	0.91
TRI_0187	P_0063	2	TRI_0186	1	41.4286	3140	4	8	9	9	7.16	7.28	5.4	0	3	3110	2	12	1	7	1	0	1	0	0	2	5	0	0	1	1	1	0	0	0	0	0	0	0	0	0	0	1	0		0		0
TRI_0188	P_0064	1	TRI_0189	1	38.4286	2450	4	7	8	9	7.04	7.11	14.7	1	5	2720	7	1	7	14	1	0	1	1	0	3	2	1	0	1	1	1	1	0	0	1	1	0	1	0	0	1	1	0		0		0
TRI_0189	P_0064	2	TRI_0188	1	38.4286	2450	4	7	8	9	7.04	7.11	14.7	1	5	2720	7	7	1	12	1	0	1	1	0	3	2	0	0	1	2	1	1	0	0	1	1	0	1	0	0	1	1	1	34.6	0		1	0.91
TRI_0190	P_0065	1		2	30.1429	1740	1	7	8	8	7.27	7.37	8.6	0	6	1605	3	2	12	5	1	0	0	0	0	1	1	3	0	1	1	1	0	0	0	0	1	0	1	0	0	0	0	0		0		0
TRI_0191	P_0066	1	TRI_0192	2	39.1429	2900	4	2	6	7	6.81	6.9	7.9	0	3	2980	7	3	12	5	1	0	0	0	1	2	1	0	0	1	0	0	0	0	0	0	0	0	0	0	0	0	0	0		0		0
TRI_0192	P_0066	2	TRI_0191	2	39.1429	2900	4	2	6	7	6.81	6.9	7.9	0	3	2980	7	12	3	5	1	0	0	0	1	2	1	0	0	1	0	0	0	0	0	0	0	0	0	0	0	0	0	0		0		0
TRI_0193	P_0064	1	TRI_0194	1	38.4286	2450	4	7	8	9	7.04	7.11	14.7	1	4	2860	9	1	12	20	1	0	0	1	1	3	2	1	0	1	1	1	1	1	0	1	1	0	1	0	0	0	1	0		0		0
TRI_0194	P_0064	2	TRI_0193	1	38.4286	2450	4	7	8	9	7.04	7.11	14.7	1	4	2860	9	12	1	15	1	0	0	1	1	3	2	1	0	1	1	1	1	1	0	1	1	0	1	0	0	0	1	0		0		0
TRI_0195	P_0067	1	TRI_0196	2	27	1120	1	4	5	6		7.32	74.1	0	3	1140	7	1	12	5	1	0	0	1	0	2	5	2	0	1	1	1	1	0	0	0	1	0	1	0	0	1	1	0		0		0
TRI_0196	P_0067	2	TRI_0195	2	27	1120	1	4	5	6		7.32	74.1	0	3	1140	7	12	1	5	1	0	0	1	0	2	5	2	0	1	1	1	1	0	0	0	1	0	1	0	0	1	1	0		0		0
TRI_0197	P_0068	1	TRI_0198	1	29.7143	1175	1	6	8	8	7.28	7.32	34.9	0	5	1112	6	1	7	15	1	0	0	1	0	2	1	1	0	1	1	1	1	0	0	0	0	0	0	0	0	1	1	0		0		0
TRI_0198	P_0068	2	TRI_0197	1	29.7143	1175	1	6	8	8	7.28	7.32	34.9	0	5	1112	6	7	1	15	1	0	0	0	1	2	1	1	0	1	1	1	1	0	0	0	1	0	1	0	0	1	1	0		1	39	0
TRI_0199	P_0062	1	TRI_0200	2	31.1429	1730	1	9	10	10			44.2	0	88	2180	22	3	12	18	1	0	0	0	0	1	4	3	0	1	0	0	0	0	0	0	1	0	1	0	0	0	1	0		0		0
TRI_0200	P_0062	2	TRI_0199	2	31.1429	1730	1	9	10	10			44.2	0	88	2180	22	12	3	10	1	0	0	0	0	1	4	3	0	1	0	0	0	0	0	0	1	0	1	0	0	0	1	0		0		0
TRI_0201	P_0069	1	TRI_0202	1	24.8571	606	1	2	6	6		7.38	200.069	0	1	751	21	1	4	15	1	0	0	1	1	3	1	1	0	1	1	1	1	1	0	1	1	0	1	1	1	0	1	0		0		0
TRI_0202	P_0069	2	TRI_0201	1	24.8571	606	1	2	6	6		7.38	200.069	0	1	751	21	4	1	10	1	0	0	1	1	3	1	1	0	1	1	1	1	1	0	1	1	0	1	1	0	1	1	0		0		0
TRI_0203	P_0060	1	TRI_0204	1	39.5714	3540	2	4	8	9	7.33	7.38	129.4	0	4	4590	36	2	12	10	1	0	1	0	0	2	3	2	0	1	1	1	0	0	0	0	1	0	1	0	0	1	1	0		0		0
TRI_0204	P_0060	2	TRI_0203	1	39.5714	3540	2	4	8	9	7.33	7.38	129.4	0	4	4590	36	12	2	9	1	0	0	1	1	3	3	2	0	1	1	1	0	0	0	0	1	0	1	0	0	1	1	0		0		1	0.86
TRI_0205	P_0064	1	TRI_0206	1	38.4286	2450	4	7	8	9	7.04	7.11	14.7	1	3	2900	12	1	12	5	1	0	0	1	0	2	5	1	0	1	1	1	1	1	0	1	1	0	1	1	0	1	1	0		0		1	0.79
TRI_0206	P_0064	2	TRI_0205	1	38.4286	2450	4	7	8	9	7.04	7.11	14.7	1	3	2900	12	12	1	10	1	1	0	1	0	3	5	1	0	1	1	1	1	1	0	1	1	0	1	0	0	0	1	0		0		0
TRI_0207	P_0070	1	TRI_0208	2	38.2857	2760	2	3	9	10	7.36	7.4	6.1	0	3	2790	7	2	2	18	1	0	0	0	1	2	2	0	0	1	1	1	1	0	0	0	0	0	0	0	0	0	0	0		0		0
TRI_0208	P_0070	2	TRI_0207	2	38.2857	2760	2	3	9	10	7.36	7.4	6.1	0	3	2790	7	2	2	15	1	0	0	0	1	2	2	0	0	1	1	1	1	0	0	0	0	0	0	0	0	0	0	0		0		0
TRI_0209	P_0071	1	TRI_0210	1	38.7143	2620	6	9	10	10	7.18	7.32	8.7	0	6	2505	3	2	12	7	1	0	0	0	0	1	4	0	0	1	0	0	0	0	0	0	0	0	0	0	0	0	0	0		0		0
TRI_0210	P_0071	2	TRI_0209	1	38.7143	2620	6	9	10	10	7.18	7.32	8.7	0	6	2505	3	12	2	13	1	0	0	0	0	1	4	0	0	1	0	0	0	0	0	0	0	0	0	0	0	0	0	0		0		0
TRI_0211	P_0072	1	TRI_0212	2	41.5714	3370	4	2	6	7	7.05	7.13	7	0	3	3320	7	3	12	5	1	0	0	0	0	1	4	0	0	1	0	0	0	0	0	0	0	0	0	0	0	0	0	0		0		0
TRI_0212	P_0072	2	TRI_0211	2	41.5714	3370	4	2	6	7	7.05	7.13	7	0	3	3320	7	12	3	5	1	0	0	0	0	1	4	0	0	1	0	0	0	0	0	0	0	0	0	0	0	0	0	0		0		0
TRI_0213	P_0073	1	TRI_0214	2	28.8571	830	1	7	9	10	7.22	7.3	103.7	0	5	1340	41	1	7	12	1	0	0	1	0	2	1	1	0	1	2	1	1	0	0	1	1	0	1	0	0	0	1	0		0		0
TRI_0214	P_0073	2	TRI_0213	2	28.8571	830	1	7	9	10	7.22	7.3	103.7	0	5	1340	41	7	1	6	1	0	0	1	0	2	1	1	0	1	2	1	1	0	0	1	0	0	0	0	0	1	1	1	35.2	0		0
TRI_0215	P_0074	1	TRI_0216	2	30.1429	1237	1	2	7	8	7.43	7.47	41.7	0	88	1124	1	1	12	10	1	0	1	0	0	2	1	2	0	1	1	1	1	0	0	0	1	0	1	0	0	0	1	0		0		0
TRI_0216	P_0074	2	TRI_0215	2	30.1429	1237	1	2	7	8	7.43	7.47	41.7	0	88	1124	1	12	1	5	1	0	1	0	0	2	1	2	0	1	1	1	1	0	0	0	1	0	1	0	0	1	1	1	35.5	0		0
TRI_0217	P_0062	1	TRI_0218	2	31.1429	1730	1	9	10	10			44.2	0	3	2860	42	3	12	10	1	1	0	0	1	3	5	0	0	1	0	0	0	0	0	0	0	0	0	0	0	0	1	0		0		0
TRI_0218	P_0062	2	TRI_0217	2	31.1429	1730	1	9	10	10			44.2	0	3	2860	42	12	3	15	1	1	0	0	0	2	5	0	0	1	0	0	0	0	0	0	0	0	0	0	0	1	1	0		0		0
TRI_0219	P_0075	1	TRI_0220	2	35.2857	2080	2	8	9	10	7.41	7.37	201.851	0	1	2480	12	1	4	10	1	0	0	1	0	2	1	0	0	1	0	0	1	0	0	0	1	0	1	0	0	0	1	0		0		0
TRI_0220	P_0075	2	TRI_0119	2	35.2857	2080	2	8	9	10	7.41	7.37	201.851	0	2	2480	12	4	1	15	1	0	0	1	0	2	1	1	0	1	1	1	1	0	0	1	1	0	1	0	0	0	1	0		0		0
TRI_0221	P_0067	1	TRI_0222	2	27	1120	1	4	5	6		7.32	74.1	0	88	1543	25	1	12	10	1	0	0	1	0	2	1	2	0	1	0	0	1	0	0	0	1	0	1	0	0	0	1	0		0		0
TRI_0222	P_0067	2	TRI_0221	2	27	1120	1	4	5	6		7.32	74.1	0	88	1543	25	12	1	10	1	0	0	1	0	2	1	2	0	1	0	0	1	0	0	0	1	0	1	0	0	0	1	0		0		0
TRI_0223	P_0067	1	TRI_0224	2	27	1120	1	4	5	6		7.32	74.1	0	88	1800	28	1	12	4	1	1	0	1	0	3	1	2	0	1	0	0	1	0	0	0	1	0	1	0	0	0	1	0		0		0
TRI_0224	P_0067	2	TRI_0223	2	27	1120	1	4	5	6		7.32	74.1	0	88	1800	28	12	1	10	1	0	0	1	0	2	1	2	0	1	0	0	1	0	0	0	1	0	1	0	0	1	1	0		0		0
TRI_0225	P_0076	1	TRI_0226	2	41.1429	4400	3	5	7	7	7.15	7.4	6.2	0	3	4210	5	2	12	7	1	1	0	0	0	2	4	0	0	1	1	1	0	0	0	0	0	0	0	0	0	0	0	0		0		0
TRI_0226	P_0076	2	TRI_0225	2	41.1429	4400	3	5	7	7	7.15	7.4	6.2	0	3	4210	5	12	2	10	1	1	0	0	0	2	4	0	0	1	1	1	0	0	0	0	0	0	0	0	0	0	0	0		0		0
TRI_0227	P_0077	1	TRI_0228	2	40.1429	3550	4	9	10	10	7.31	7.34	5.6	0	3	3430	7	3	12	10	1	1	0	0	0	2	5	0	0	1	0	0	0	0	0	0	0	0	0	0	0	0	0	0		0		0
TRI_0228	P_0077	2	TRI_0227	2	40.1429	3550	4	9	10	10	7.31	7.34	5.6	0	3	3430	7	12	3	10	1	0	0	0	0	1	5	0	0	1	0	0	0	0	0	0	0	0	0	0	0	0	0	0		0		0
TRI_0229	P_0078	1	TRI_0230	1	40.7143	4210	4	0	3	4	6.91	7.25	7.9	0	3	4260	7	2	12	6	1	0	0	1	0	2	5	0	0	1	0	0	0	0	0	0	1	0	1	0	0	0	0	0		0		0
TRI_0230	P_0078	2	TRI_0229	1	40.7143	4210	4	0	3	4	6.91	7.25	7.9	0	3	4260	7	12	2	10	1	0	0	1	0	2	5	0	0	1	0	0	0	0	0	0	0	0	0	0	0	0	0	0		0		0
TRI_0231	P_0075	1		2	35.2857	2080	2	8	9	10	7.41	7.37	201.851	0	1	3200	33	1	4	15	1	0	0	1	0	2	2	1	0	1	1	1	0	0	0	1	1	0	1	0	0	0	1	0		0		0
TRI_0232	P_0079	1		1	40	2860	2	8	9	9	7.3	7.33	2.7	0	1	2840	3	1	4	8	1	0	0	1	0	2	1	0	0	1	0	0	1	1	1	0	1	0	1	0	0	0	0	0		0		0
TRI_0233	P_0080	1	TRI_0234	2	35.7143	2400	4	0	1	3		7.29	16.2	0	3	2470	9	3	12	15	1	0	0	0	1	2	1	0	0	1	1	1	0	0	0	0	1	0	1	0	0	0	1	0		0		0
TRI_0234	P_0080	2	TRI_0233	2	35.7143	2400	4	0	1	3		7.29	16.2	0	3	2470	9	12	3		1	0	0	0	1	2	1	0	0	1	1	1	0	0	0	0	1	0	1	0	0	1	1	0		0		0
TRI_0235	P_0081	1	TRI_0236	1	40.2857	3880	4	1	3	5	6.78	6.8	11.3	0	3	3750	8	3	12	7	1	0	0	0	0	1	4	0	0	1	0	0	0	0	0	0	0	0	0	0	0	0	0	0		0		0
TRI_0236	P_0081	2	TRI_0235	1	40.2857	3880	4	1	3	5	6.78	6.8	11.3	0	3	3750	8	12	3	11	1	0	0	0	0	1	4	0	0	1	0	0	0	0	0	0	0	0	0	0	0	0	0	0		0		0
TRI_0237	P_0082	1		1	27.4286	1015	1	2	5	9	7.28	7.35	93.2	0	1	1175	11	1	4	10	1	0	0	1	1	3	1	1	0	1	1	1	1	0	0	1	1	0	1	0	0	1	1	0		0		1	0.83
TRI_0238	P_0083	1	TRI_0239	2	35	1550	1	2	10	10	7.21	7.22	10.7	0	3	1750	8	3	3		1	0	0	0	1	2	5	0	0	1	0	0	0	0	0	0	1	0	1	0	0	0	0	0		0		0
TRI_0239	P_0083	2	TRI_0238	2	35	1550	1	2	10	10	7.21	7.22	10.7	0	3	1750	8	3	3		1	0	0	0	1	2	5	0	0	1	0	0	0	0	0	0	1	0	1	0	0	0	0	0		0		0
TRI_0242	P_0069	1	TRI_0243	1	24.8571	606	1	2	6	6		7.38	200.069	0	88	2310	83	2	12	8	1	0	1	0	0	2	1	2	0	1	0	0	1	0	0	0	1	0	1	0	0	1	1	0		0		1	0.78
TRI_0243	P_0069	2	TRI_0242	1	24.8571	606	1	2	6	6		7.38	200.069	0	88	2310	83	12	2	15	1	0	1	0	0	2	1	2	0	1	0	0	1	0	0	0	1	0	1	0	0	1	1	0		0		0
TRI_0244	P_0085	1	TRI_0253	2	40.8571	2460	2	3	4	7	7.2	7.27	62.1	0	1	2619	2	1	4	19	1	1	0	1	0	3	2	1	0	1	1	1	1	1	0	1	1	0	1	0	0	0	1	0		0		0
TRI_0245	P_0086	2	TRI_0246	1	30.2857	1200	1	8	9	9	7.38	7.39	50.1	0	5	2830	90	7	1		1	0	0	1	1	3	1	2	0	1	0	0	1	0	0	1	1	0	1	0	0	1	1	1	35	0		0
TRI_0246	P_0086	1	TRI_0245	1	30.2857	1200	1	8	9	9	7.38	7.39	50.1	0	5	2830	90	1	7	4	1	0	0	1	1	3	1	1	0	1	0	0	1	0	0	1	1	0	1	0	0	0	1	0		0		0
TRI_0247	P_0087	1	TRI_0248	1	36.4286	2600	2	8	9	10	7.21	7.29	50.4	0	1	2710	12	1	4	10	1	0	0	0	0	1	1	0	0	1	1	1	1	0	0	1	1	0	1	0	0	0	1	0		0		0
TRI_0248	P_0087	2	TRI_0247	1	36.4286	2600	2	8	9	10	7.21	7.29	50.4	0	2	2710	12	4	1	9	1	0	0	1	0	2	1	1	0	1	1	1	1	0	0	1	1	0	1	0	0	1	1	0		1	38	0
TRI_0249	P_0049	1		1	26.1429	867	1	4	8	8	7.24	7.36	319.842	0	1	5300	137	2	4	15	1	0	0	0	0	1	1	0	0	1	1	1	1	0	0	0	1	0	1	0	0	1	1	0		0		0
TRI_0251	P_0080	2	TRI_0252	2	35.7143	2400	4	0	1	3		7.29	16.2	0	6	2620	14	12	3	10	1	0	0	0	0	1	4	0	0	1	1	1	0	0	0	0	1	0	1	0	0	0	1	0		0		0
TRI_0252	P_0080	1	TRI_0251	2	35.7143	2400	4	0	1	3		7.29	16.2	0	6	2620	14	3	12	15	1	0	0	0	0	1	4	0	0	1	1	1	0	0	0	0	1	0	1	0	0	0	1	0		0		0
TRI_0253	P_0085	2	TRI_0244	2	40.8571	2460	2	3	4	7	7.2	7.27	62.1	0	2	2619	2	4	1	15	1	1	0	1	0	3	2	1	0	1	1	1	1	1	0	1	1	0	1	1	0	1	1	1	35	0		1	0.9
TRI_0254	P_0085	1	TRI_0255	2	40.8571	2460	2	3	4	7	7.2	7.27	62.1	0	3	2790	7	1	12	5	1	0	0	1	0	2	1	1	0	1	1	1	1	0	0	1	1	0	1	0	0	0	1	0		0		0
TRI_0255	P_0085	2	TRI_0254	2	40.8571	2460	2	3	4	7	7.2	7.27	62.1	0	3	2790	7	12	1	6	1	0	0	1	0	2	1	1	0	1	1	1	1	0	0	1	1	0	1	0	0	0	1	0		0		0
TRI_0256	P_0085	1	TRI_0257	2	40.8571	2460	2	3	4	7	7.2	7.27	62.1	0	88	2880	13	1	12	10	1	0	1	0	0	2	2	3	0	1	0	0	1	0	0	0	1	0	1	0	0	0	1	0		0		0
TRI_0257	P_0085	2	TRI_0256	2	40.8571	2460	2	3	4	7	7.2	7.27	62.1	0	88	2880	13	12	1	14	1	0	1	0	0	2	2	3	0	1	0	0	1	0	0	0	1	0	1	0	0	1	1	0		0		0
TRI_0258	P_0067	1	TRI_0259	2	27	1120	1	4	5	6		7.32	74.1	0	88	3150	66	3	1212	5	1	0	0	0	1	2	3	0	0	1	0	0	0	0	0	0	1	0	1	0	0	0	1	0		0		0
TRI_0259	P_0067	2	TRI_0258	2	27	1120	1	4	5	6		7.32	74.1	0	88	3150	66	1212	3	10	1	0	0	0	1	2	3	0	0	1	0	0	0	0	0	0	1	0	1	0	0	1	1	0		0		0
TRI_0260	P_0073	1	TRI_0261	2	28.8571	830	1	7	9	10	7.22	7.3	103.7	0	1	2670	89	3	4	10	1	0	0	0	0	1	1	0	0	1	0	0	0	0	0	0	1	0	1	0	0	0	1	0		0		0
TRI_0261	P_0073	2	TRI_0260	2	28.8571	830	1	7	9	10	7.22	7.3	103.7	0	2	2670	89	4	1	10	1	0	0	1	0	2	1	0	0	1	1	1	0	0	0	0	1	0	1	0	0	0	1	0		0		0
TRI_0262	P_0088	1	TRI_0263	2	35.8571	2650	1	3	7	9	7.33	7.39	35.4	0	88	2660	1	1	12	10	1	0	1	0	0	2	2	0	0	1	1	1	1	0	0	0	1	0	1	0	0	1	1	0		0		0
TRI_0263	P_0088	2	TRI_0262	2	35.8571	2650	1	3	7	9	7.33	7.39	35.4	0	88	2660	1	12	1	10	1	0	1	0	0	2	2	0	0	1	1	1	1	0	0	0	1	0	1	0	0	0	1	0		0		0
TRI_0264	P_0088	1	TRI_0265	2	35.8571	2650	1	3	7	9	7.33	7.39	35.4	0	1	2660	1	1	4	10	1	0	1	0	0	2	1	0	0	1	1	1	1	0	0	0	1	0	1	0	0	0	1	0		0		0
TRI_0265	P_0088	2	TRI_0264	2	35.8571	2650	1	3	7	9	7.33	7.39	35.4	0	2	2660	1	4	1	5	1	0	0	1	0	2	1	1	0	1	1	1	1	0	1	0	1	0	1	1	0	1	1	0		1	38.2	0
TRI_0266	P_0089	1	TRI_0267	2	38.5714	3200	6	10	10	10			16	0	1	3200	5	1	4	15		0					2	0	0	1	1	1	0	0	0	0	1	0	1	0	0	1	1	0		0		0
TRI_0267	P_0089	2	TRI_0266	2	38.5714	3200	6	10	10	10			16	0	2	3200	5	4	1	15		0					2	1	0	1	2	1	0	0	0	0	1	0	1	1	0	1	1	0		0		0
TRI_0268	P_0067	1	TRI_0269	2	27	1120	1	4	5	6		7.32	74.1	0	1	3330	73	3	4	6	1	0	0	0	0	1	1	0	0	1	1	1	0	0	0	0	0	0	0	0	0	0	1	0		0		0
TRI_0269	P_0067	2	TRI_0268	2	27	1120	1	4	5	6		7.32	74.1	0	2	3330	73	4	3	7	1	0	0	1	0	2	1	0	0	1	1	1	0	0	0	0	0	0	0	0	0	1	1	0		0		0
TRI_0271	P_0090	2	TRI_0272	1	30.4286	1580	1	9	9	10		7.36	69	0	6	4000	66	12	3	10	1	0	0	0	0	1	4	0	0	1	0	0	0	0	0	0	0	0	0	0	0	0	0	0		0		0
TRI_0272	P_0090	1	TRI_0271	1	30.4286	1580	1	9	9	10		7.36	69	0	6	4000	66	3	12	5	1	0	0	0	0	1	4	0	0	1	0	0	0	0	0	0	0	0	0	0	0	0	0	0		0		0
TRI_0273	P_0075	1	TRI_0274	2	35.2857	2080	2	8	9	10	7.41	7.37	201.851	0	88	4365	62	2	12	8	1	1	0	0	0	2	4	0	0	1	0	0	1	0	0	0	1	0	1	0	0	0	1	0		0		0
TRI_0274	P_0075	2	TRI_0273	2	35.2857	2080	2	8	9	10	7.41	7.37	201.851	0	88	4365	62	12	2	8	1	1	0	0	0	2	4	0	0	1	0	0	1	0	0	0	1	0	1	0	0	0	1	0		0		0
TRI_0275	P_0091	2	TRI_0276	2	32.8571	1410	1	8	9	10	7.33	7.35	8.7	0	88	2180	27	12	1	8	1	0	1	0	0	2	1	3	0	1	1	1	0	0	0	0	1	0	1	0	0	0	1	0		0		0
TRI_0276	P_0091	1	TRI_0275	2	32.8571	1410	1	8	9	10	7.33	7.35	8.7	0	88	2180	27	1	12	10	1	0	1	0	0	2	1	3	0	1	1	1	0	0	0	0	1	0	1	0	0	0	1	0		0		0
TRI_0277	P_0092	1	TRI_0278	2	35.1429	2370	6	9	10	10	7.31	7.28	2	0	88	1960	7	2	1212	10	1	0	0	0	0	1	1	0	0	1	1	1	0	0	0	0	0	0	0	0	0	0	0	0		0		0
TRI_0278	P_0092	2	TRI_0277	2	35.1429	2370	6	9	10	10	7.31	7.28	2	0	88	1960	7	1212	2	10	1	0	0	0	0	1	1	0	0	1	1	1	0	0	0	0	0	0	0	0	0	0	0	0		0		0
TRI_0279	P_0075	1	TRI_0280	2	35.2857	2080	2	8	9	10	7.41	7.37	201.851	0	88	4420	64	2	12	10	1	1	0	0	0	2	3	0	0	1	0	0	1	0	0	0	1	0	1	0	0	0	1	0		0		0
TRI_0280	P_0075	2	TRI_0279	2	35.2857	2080	2	8	9	10	7.41	7.37	201.851	0	88	4420	64	12	2	10	1	1	0	0	0	2	3	0	0	1	0	0	1	0	0	0	1	0	1	0	0	0	1	0		0		0
TRI_0281	P_0091	1	TRI_0282	2	32.8571	1410	1	8	9	10	7.33	7.35	8.7	0	88	2210	30	1	12	5	1	0	0	0	1	2	2	3	0	1	1	1	0	0	0	0	1	0	1	0	0	1	1	0		0		0
TRI_0282	P_0091	2	TRI_0281	2	32.8571	1410	1	8	9	10	7.33	7.35	8.7	0	88	2210	30	12	1	10	1	0	0	0	1	2	2	0	0	1	1	1	0	0	0	0	1	0	1	0	0	0	1	0		0		0
TRI_0283	P_0093	2		2	38.7143	3310	2	9	10	10	7.34	7.37	15.9	0	2	3170	1	4	1	30	1	0	0	1	0	2	2	1	0	1	1	1	1	0	0	1	0	0	0	1	0	1	1	1	34.9	0		0
TRI_0284	P_0094	1	TRI_0285	2	26.2857	1128	1	6	6	7		7.36	121.6	0	5	1665	35	1	7	14	1	1	0	1	0	3	1	1	0	1	0	0	1	0	0	1	1	0	1	0	0	0	1	0		0		0
TRI_0285	P_0094	2	TRI_0284	2	26.2857	1128	1	6	6	7		7.36	121.6	0	5	1665	35	7	1	11	1	1	0	1	0	3	1	1	0	1	1	1	1	0	0	1	1	0	1	0	0	1	1	0		0		0
TRI_0286	P_0093	1	TRI_0287	2	38.7143	3310	2	9	10	10	7.34	7.37	15.9	0	88	3200	3	1	1212	10	1	0	0	0	0	1	2	0	0	1	1	1	1	0	0	1	1	0	1	1	0	0	1	0		0		0
TRI_0287	P_0093	2	TRI_0286	2	38.7143	3310	2	9	10	10	7.34	7.37	15.9	0	88	3200	3	1212	1	10	1	0	0	0	0	1	2	0	0	1	1	1	1	0	0	1	1	0	1	1	0	0	1	0		0		0
TRI_0288	P_0069	1	TRI_0289	1	24.8571	606	1	2	6	6		7.38	200.069	0	88	3125	111	2	7		1	1	0	0	0	2	3	3	0	1	0	0	1	0	0	0	1	0	1	0	0	1	1	0		0		1	0.8
TRI_0289	P_0069	2	TRI_0288	1	24.8571	606	1	2	6	6		7.38	200.069	0	88	3125	111	7	2	5	1	0	1	0	0	2	3	3	0	1	0	0	1	0	0	0	1	0	1	0	0	1	1	0		0		1	0.91
TRI_0290	P_0073	1	TRI_0291	2	28.8571	830	1	7	9	10	7.22	7.3	103.7	0	3	3000	109	3	12	10	1	0	0	0	0	1	4	0	0	1	0	0	0	0	0	0	0	0	0	0	0	1	1	0		0		1	0.91
TRI_0291	P_0073	2	TRI_0290	2	28.8571	830	1	7	9	10	7.22	7.3	103.7	0	3	3000	109	12	3	10	1	0	0	0	0	1	4	0	0	1	0	0	0	0	0	0	0	0	0	0	0	0	1	0		0		0
TRI_0292	P_0095	1	TRI_0293	1	37.2857	2850	2	6	9	9	7.31	7.35	4.3	0	6	2600	1	3	12	10		0					1	0	0	1	1	1	0	0	0	0	0	0	0	0	0	0	0	0		0		0
TRI_0293	P_0095	2	TRI_0292	1	37.2857	2850	2	6	9	9	7.31	7.35	4.3	0	6	2600	1	12	3	10		0					1	0	0	1	1	1	0	0	0	0	0	0	0	0	0	0	0	0		0		0
TRI_0295	P_0097	1	TRI_0296	2	39.4286	3080	2	1	9	9	7.22	7.39	4	0	3	3000	3	3	12	7	1	0	0	0	0	1	3	0	0	1	1	1	0	0	0	0	0	0	0	0	0	0	0	0		0		0
TRI_0296	P_0097	2	TRI_0295	2	39.4286	3080	2	1	9	9	7.22	7.39	4	0	3	3000	3	12	3	13	1	0	0	0	0	1	3	0	0	1	1	1	0	0	0	0	0	0	0	0	0	0	0	0		0		0
TRI_0298	P_0098	1	TRI_0299	2	38.7143	3200	2	9	10	10			71	0	1	3100	2	1	4	10	1	0	0	0	0	1	1	0	0	1	1	1	1	0	0	0	1	0	1	0	0	1	1	0		0		0
TRI_0299	P_0098	2	TRI_0298	2	38.7143	3200	2	9	10	10			71	0	2	3100	2	4	1	15	1	0	0	1	0	2	1	0	0	1	1	1	1	0	0	0	1	0	1	0	0	1	1	0		1	38.5	0
TRI_0300	P_0094	1	TRI_0301	2	26.2857	1128	1	6	6	7		7.36	121.6	0	5	2070	44	1	7	19	1	0	0	0	0	1	1	1	0	1	0	0	0	0	0	1	1	0	1	0	0	0	1	0		0		0
TRI_0301	P_0094	2	TRI_0300	2	26.2857	1128	1	6	6	7		7.36	121.6	0	5	2070	44	7	1	10	1	0	0	0	0	1	1	2	0	1	0	0	1	0	0	1	1	0	1	0	0	0	1	0		0		0
TRI_0302	P_0099	1		2	36.8571	2800	2	7	8	8	7.3	7.32	9.4	0	1	2825	10	1	4	17	1	0	1	0	0	2	1	2	0	1	1	1	0	1	0	0	1	0	1	0	0	0	0	0		0		0
TRI_0303	P_0085	1	TRI_0304	2	40.8571	2460	2	3	4	7	7.2	7.27	62.1	0	5	3600	42	3	12	8	1	0	1	0	0	2	4	0	0	1	0	0	0	0	0	0	1	0	1	0	0	0	1	0		0		0
TRI_0304	P_0085	2	TRI_0303	2	40.8571	2460	2	3	4	7	7.2	7.27	62.1	0	5	3600	42	12	3	10	1	0	1	0	0	2	4	0	0	1	0	0	0	0	0	0	1	0	1	0	0	0	1	0		0		0
TRI_0305	P_0100	1	TRI_0306	1	38.2857	2500	2	6	8	9	7.09	7.17	92.8472	0	4	2550	2	1	1212	15	1	0	0	1	0	2	2	2	0	1	0	0	1	0	0	0	1	0	1	0	0	0	0	0		0		0
TRI_0306	P_0100	2	TRI_0305	1	38.2857	2500	2	6	8	9	7.09	7.17	92.8472	0	4	2550	2	1212	1	15	1	0	0	1	0	2	2	2	0	1	0	0	1	0	0	0	1	0	1	0	0	0	0	0		0		0
TRI_0307	P_0101	1	TRI_0308	2	30.7143	918	1	1	8	8	7.3		218.711	0	1	1730	22	1	4	20	1	0	1	0	0	2	1	1	0	1	1	1	1	1	0	1	1	0	1	1	0	0	1	0		0		0
TRI_0308	P_0101	2	TRI_0307	2	30.7143	918	1	1	8	8	7.3		218.711	0	2	1730	22	4	1	30	1	0	1	0	0	2	1	1	0	1	2	1	1	1	0	1	1	0	1	1	0	1	1	0		0		0
TRI_0309	P_0084	1		2	39.1429	3480	2	5	8	10	7.2	7.27	39.6	0	1	3424	1	1	4	12	1	1	0	0	0	2	1	1	0	1	0	0	1	1	0	1	1	0	1	1	0	0	0	0		0		0
TRI_0310	P_0102	2		2	37.8571	2860	6	9	9	9	7.27	7.37	21.6	0	2	3860	33	4	1	15	1	0	0	1	0	2	1	1	0	1	2	1	1	0	0	1	1	0	1	1	0	0	0	0		0		0
TRI_0311	P_0093	1		2	38.7143	3310	2	9	10	10	7.34	7.37	15.9	0	6	3470	16	2	12	10	1	0	0	0	0	1	3	0	0	1	0	0	0	0	0	0	0	0	0	1	0	1	1	0		0		0
TRI_0312	P_0069	1		1	24.8571	606	1	2	6	6		7.38	200.069	0	1	3620	129	1	4	15	1	0	1	0	0	2	1	3	0	1	0	0	1	0	0	0	1	0	1	0	0	0	1	0		0		0
TRI_0313	P_0103	1		2	41.4286	3600	3	6	7	7		7.36	21.4	0	1	3850	6	1	7	10	1	0	0	1	0	2	1	0	0	1	0	0	1	0	1	0	0	0	0	1	0	1	1	0		1	38.2	1	0.87
TRI_0315	P_0075	1	TRI_0316	2	35.2857	2080	2	8	9	10	7.41	7.37	201.851	0	1	5950	98	2	7	5	1	0	0	0	0	1	1	0	0	1	0	0	0	0	0	0	1	1	1	0	0	1	1	0		0		0
TRI_0316	P_0075	2	TRI_0315	2	35.2857	2080	2	8	9	10	7.41	7.37	201.851	0	2	5950	98	7	2	15	1	0	1	0	0	2	1	0	0	1	1	1	1	0	0	0	1	1	1	0	0	1	1	0		0		0
TRI_0317	P_0105	1		2	38.4286	3220	6	9	10	10	7.22	7.31	4	0	1	3400	23	2	7	5	1	0	0	0	0	1	1	0	0	1	1	1	0	0	0	0	1	0	1	0	0	0	0	0		0		0
TRI_0318	P_0103	1	TRI_0319	2	41.4286	3600	3	6	7	7		7.36	21.4	0	88	3700	15	2	12	10	1	0	0	0	0	1	4	0	0	1	0	0	0	0	0	0	1	0	1	0	0	0	1	0		0		0
TRI_0319	P_0103	2	TRI_0318	2	41.4286	3600	3	6	7	7		7.36	21.4	0	88	3700	15	12	2	5	1	0	0	0	0	1	4	0	0	1	0	0	0	0	0	0	1	0	1	0	0	0	1	0		0		0
TRI_0321	P_0107	1	TRI_0322	2	39.8571	3060	2	8	9	10	7.24	7.33	30.9	0	1	3030	2	1	4	10	1	1	0	0	0	2	2	0	0	1	0	0	1	0	0	0	1	0	1	0	0	0	0	0		0		0
TRI_0322	P_0107	2	TRI_0321	2	39.8571	3060	2	8	9	10	7.24	7.33	30.9	0	2	3030	2	4	1	10	1	0	1	0	0	2	2	0	0	1	2	1	1	0	0	0	1	0	1	0	1	0	0	0		0		0
TRI_0323	P_0107	1	TRI_0324	2	39.8571	3060	2	8	9	10	7.24	7.33	30.9	0	6	3160	4	2	12	10	1	0	0	0	0	1	1	0	0	1	1	1	1	0	0	1	1	0	1	0	0	0	0	0		0		0
TRI_0324	P_0107	2	TRI_0323	2	39.8571	3060	2	8	9	10	7.24	7.33	30.9	0	6	3160	4	12	2	10	1	0	0	0	0	1	1	0	0	1	1	1	1	0	0	1	1	0	1	0	0	0	0	0		0		0
TRI_0325	P_0103	1	TRI_0326	2	41.4286	3600	3	6	7	7		7.36	21.4	0	6	3880	21	3	12	10	1	0	0	0	0	1	4	0	0	1	0	0	0	0	0	0	1	0	1	0	0	0	1	0		0		0
TRI_0326	P_0103	2	TRI_0325	2	41.4286	3600	3	6	7	7		7.36	21.4	0	6	3880	21	12	3	10	1	0	0	0	0	1	4	0	0	1	0	0	0	0	0	0	1	0	1	0	0	0	1	0		0		0
TRI_0327	P_0107	1	TRI_0328	2	39.8571	3060	2	8	9	10	7.24	7.33	30.9	0	88	3230	7	2	12	5	1	0	0	0	0	1	3	0	0	1	1	1	0	0	0	0	1	0	1	0	0	0	0	0		0		0
TRI_0328	P_0107	2	TRI_0327	2	39.8571	3060	2	8	9	10	7.24	7.33	30.9	0	88	3230	7	12	2	5	1	0	0	0	0	1	3	0	0	1	1	1	0	0	0	0	1	0	1	0	0	0	0	0		0		0
TRI_0329	P_0108	2	TRI_0330	1	38.7143	1910	6	5	9	10		7.3	6.3	0	6	2240	17	12	3	10	1	0	0	0	0	1	4	0	0	1	1	1	0	0	0	0	0	0	0	0	0	0	0	0		0		0
TRI_0330	P_0108	1	TRI_0329	1	38.7143	1910	6	5	9	10		7.3	6.3	0	6	2240	17	3	12	10	1	0	0	0	0	1	4	0	0	1	1	1	0	0	0	0	0	0	0	0	0	0	0	0		0		0
TRI_0331	P_0109	1	TRI_0332	2	28.8571	530	1	9	10	10	7.23	7.25	3	0	3	2750	86	2	12	7	1	1	0	0	0	2	5	0	0	1	0	0	0	0	0	0	0	0	0	0	0	0	0	0		0		0
TRI_0332	P_0109	2	TRI_0331	2	28.8571	530	1	9	10	10	7.23	7.25	3	0	3	2750	86	12	2	7	1	1	0	0	0	2	5	0	0	1	0	0	0	0	0	0	0	0	0	0	0	0	0	0		0		0
TRI_0333	P_0109	2	TRI_0334	2	28.8571	530	1	9	10	10	7.23	7.25	3	0	1	2900	87	2	7	20	1	0	0	0	0	1	3	0	0	1	1	1	0	0	0	0	1	0	1	0	0	0	0	0		0		0
TRI_0334	P_0109	1	TRI_0333	2	28.8571	530	1	9	10	10	7.23	7.25	3	0	2	2900	87	7	2	20	1	0	0	0	0	1	3	0	0	1	1	1	0	0	0	0	1	0	1	0	0	0	0	0		0		0
TRI_0335	P_0110	1	TRI_0336	1	40	4520	6	10	10	10			78.5	0	88	4885	53	3	12	10	1	0	0	0	0	1	4	0	0	1	0	0	0	0	0	0	1	0	1	0	0	0	0	0		0		0
TRI_0336	P_0110	2	TRI_0335	1	40	4520	6	10	10	10			78.5	0	88	4885	53	12	3	10	1	0	0	0	0	1	4	0	0	1	0	0	0	0	0	0	1	0	1	0	0	0	0	0		0		0
TRI_0337	P_0111	1	TRI_0338	2	30.1429	1090	1	2	2	6	6.98		43.2	0	3	1460	16	2	12	8	1	0	1	0	0	2	1	0	0	1	0	0	0	0	0	1	1	0	1	0	0	0	0	0		0		0
TRI_0338	P_0111	2	TRI_0337	2	30.1429	1090	1	2	2	6	6.98		43.2	0	3	1460	16	12	2	10	1	0	1	0	0	2	1	0	0	1	0	0	0	0	0	0	1	0	1	0	0	0	0	0		0		0
TRI_0339	P_0112	1	TRI_0340	1	37.4286	3360	2	9	10	10	7.3	7.36	26.1	0	88	3060	1	1	12	10	0	0	1	0	0	1	4	0	0	1	1	1	1	0	0	0	1	0	1	0	0	0	0	0		0		0
TRI_0340	P_0112	2	TRI_0339	1	37.4286	3360	2	9	10	10	7.3	7.36	26.1	0	88	3060	1	12	1	5	1	0	1	0	0	2	4	0	0	1	1	1	1	0	0	0	1	0	1	0	0	0	0	0		0		0
TRI_0341	P_0112	1		1	37.4286	3360	2	9	10	10	7.3	7.36	26.1	0	1	3250	3	1	4	15	1	0	1	0	0	2	1	0	0	1	0	0	1	0	0	0	1	0	1	0	0	0	0	0		0		0
TRI_0342	P_0112	1	TRI_0343	1	37.4286	3360	2	9	10	10	7.3	7.36	26.1	0	1	3250	3	1	4	10	1	0	1	0	0	2	1	0	0	1	0	0	1	0	0	0	1	0	1	0	0	0	0	0		0		0
TRI_0343	P_0112	2	TRI_0342	1	37.4286	3360	2	9	10	10	7.3	7.36	26.1	0	2	3250	3	4	1	20	1	0	0	1	0	2	1	1	0	1	1	1	1	0	0	0	1	0	1	1	0	0	0	0		0		0
TRI_0344	P_0113	1	TRI_0345	2	24.5714	580	1	2	6	6	7.37	7.43	185.168	0	1	820	20	1	4	10	1	1	0	1	0	3	1	1	0	1	2	1	1	0	0	1	1	0	1	0	0	1	1	0		0		0
TRI_0345	P_0113	2	TRI_0344	2	24.5714	580	1	2	6	6	7.37	7.43	185.168	0	2	820	20	4	1	20	1	1	0	1	0	3	1	1	0	1	2	1	1	0	0	1	1	0	1	0	1	1	1	1	35.3	0		0
TRI_0346	P_0114	1	TRI_0347	2	41.5714	3870	4	0	4	6	6.87	7	10.6	0	3	3820	11	3	12	5	1	0	0	0	0	1	4	0	0	1	0	0	0	0	0	0	0	0	0	0	0	0	0	0		0		0
TRI_0347	P_0114	2	TRI_0346	2	41.5714	3870	4	0	4	6	6.87	7	10.6	0	3	3820	11	12	3	10	1	0	0	0	0	1	4	0	0	1	0	0	0	0	0	0	0	0	0	0	0	0	0	0		0		0
TRI_0348	P_0115	1	TRI_0349	2	35	2130	3	7	9	9	7.2	7.05	13.8	0	3	2090	13	3	12	9	1	0	0	0	1	2	5	0	0	1	0	0	0	0	0	0	0	0	0	0	0	0	0	0		0		0
TRI_0349	P_0115	2	TRI_0348	2	35	2130	3	7	9	9	7.2	7.05	13.8	0	3	2090	13	12	3	13	1	0	0	0	0	1	5	0	0	1	0	0	0	0	0	0	0	0	0	0	0	0	0	0		0		0
TRI_0350	P_0116	1	TRI_0351	2	28.7143	1030	1	3	6	8	7.29	7.32	10.2	0	88	4117	101	1	12	10	1	1	0	0	0	2	2	0	0	1	1	1	0	0	0	0	0	0	0	0	0	0	0	0		0		0
TRI_0351	P_0116	2	TRI_0350	2	28.7143	1030	1	3	6	8	7.29	7.32	10.2	0	88	4117	101	12	1	10	1	1	0	0	0	2	2	0	0	1	1	1	0	0	0	0	0	0	0	0	0	0	0	0		0		0
TRI_0352	P_0075	1	TRI_0353	2	35.2857	2080	2	8	9	10	7.41	7.37	201.851	0	1	7250	124	2	7	10	1	0	0	0	0	1	4	0	0	1	0	0	1	0	0	0	1	0	1	0	0	0	1	0		0		0
TRI_0353	P_0075	2	TRI_0352	2	35.2857	2080	2	8	9	10	7.41	7.37	201.851	0	2	7250	124	7	2	10	1	0	0	0	0	1	4	0	0	1	0	0	1	0	0	0	1	0	1	0	0	0	1	0		0		0
TRI_0354	P_0075	2	TRI_0355	2	35.2857	2080	2	8	9	10	7.41	7.37	201.851	0	88	7300	125	12	2	15	1	0	0	0	0	1	4	0	0	1	0	0	1	0	0	0	1	0	1	0	0	1	1	0		0		0
TRI_0355	P_0075	1	TRI_0354	2	35.2857	2080	2	8	9	10	7.41	7.37	201.851	0	88	7300	125	2	12	10	1	0	0	0	0	1	4	0	0	1	0	0	1	0	0	0	1	0	1	0	0	0	1	0		0		0
TRI_0356	P_0107	1	TRI_0357	2	39.8571	3060	2	8	9	10	7.24	7.33	30.9	0	88	3760	28	3	12	15	1	0	0	0	0	1	4	0	0	1	0	0	0	0	0	0	0	0	0	0	0	0	0	0		0		0
TRI_0357	P_0107	2	TRI_0356	2	39.8571	3060	2	8	9	10	7.24	7.33	30.9	0	88	3760	28	12	3	15	1	0	0	0	0	1	4	0	0	1	0	0	0	0	0	0	0	0	0	0	0	0	0	0		0		0
TRI_0358	P_0117	1	TRI_0359	2	36	1930	6	10	10	10	7.36	7.4	11.9	0	6	2315	16	2	12	5	1	0	0	0	0	1	4	0	0	1	0	0	0	0	0	0	1	0	1	0	0	0	1	0		0		0
TRI_0359	P_0117	2	TRI_0358	2	36	1930	6	10	10	10	7.36	7.4	11.9	0	6	2315	16	12	2	7	1	0	0	0	0	1	4	0	0	1	0	0	0	0	0	0	1	0	1	0	0	1	1	0		0		0
TRI_0360	P_0118	1	TRI_0361	1	25.1429	650	1	6	7	9			77.7	0	1	875	13	1	4	20	1	1	0	1	0	3	1	1	0	1	2	1	1	0	0	1	1	0	1	0	0	0	1	0		0		0
TRI_0361	P_0118	2	TRI_0360	1	25.1429	650	1	6	7	9			77.7	0	2	875	13	4	1	20	1	1	0	1	0	3	1	1	0	1	2	1	1	0	0	1	1	0	1	0	0	1	1	1	34	0		0
TRI_0362	P_0094	1		2	26.2857	1128	1	6	6	7		7.36	121.6	0	3	4570	97	3	12		1	0	1	0	0	2	4	3	0	1	0	0	0	0	0	0	1	0	1	0	0	1	1	0		0		0
TRI_0363	P_0117	1	TRI_0364	2	36	1930	6	10	10	10	7.36	7.4	11.9	0	3	2420	21	3	12	10	1	0	0	0	1	2	5	0	0	1	0	0	0	0	0	0	1	0	1	0	0	1	1	0		0		0
TRI_0364	P_0117	2	TRI_0363	2	36	1930	6	10	10	10	7.36	7.4	11.9	0	3	2420	21	12	3	10	1	0	0	0	1	2	5	0	0	1	0	0	0	0	0	0	1	0	1	0	0	0	1	0		0		0
TRI_0365	P_0119	1	TRI_0366	2	27.2857	940	1	6	8	9	7.28	7.37	63.2438	0	6	2200	55	3	12	10	1	0	0	0	0	1	4	3	0	1	0	0	0	0	0	0	1	0	1	0	0	1	1	0		0		0
TRI_0366	P_0119	2	TRI_0365	2	27.2857	940	1	6	8	9	7.28	7.37	63.2438	0	6	2200	55	12	3	10	1	0	0	0	0	1	4	3	0	1	0	0	0	0	0	0	1	0	1	0	0	0	1	0		0		0
TRI_0367	P_0101	1	TRI_0368	2	30.7143	918	1	1	8	8	7.3		218.711	0	88	2800	71	2	12	8	1	1	0	0	0	2	3	3	0	1	0	0	0	0	0	0	1	0	1	0	0	0	1	0		0		0
TRI_0368	P_0101	2	TRI_0367	2	30.7143	918	1	1	8	8	7.3		218.711	0	88	2800	71	12	2	5	1	0	0	0	0	1	3	3	0	1	0	0	0	0	0	0	1	0	1	0	0	0	1	0		0		0
TRI_0369	P_0069	1	TRI_0370	1	24.8571	606	1	2	6	6		7.38	200.069	0	1	5000	174	2	7	13	1	1	0	0	1	3	1	0	0	1	0	0	1	0	0	0	1	0	1	0	0	0	1	0		0		0
TRI_0370	P_0069	2	TRI_0369	1	24.8571	606	1	2	6	6		7.38	200.069	0	2	5000	174	7	2	10	1	0	1	0	0	2	1	0	0	1	1	1	0	0	0	0	1	0	1	0	0	0	1	0		0		0
TRI_0371	P_0120	2	TRI_0372	1	37.4286	2940	2	5	7	8	7.11	7.15	8	0	4	2820	1	12	1	15	1	0	0	1	0	2	2	0	0	1	0	0	1	1	1	0	1	0	1	0	0	0	0	0		0		0
TRI_0372	P_0120	1	TRI_0371	1	37.4286	2940	2	5	7	8	7.11	7.15	8	0	4	2820	1	1	12	15	1	0	0	1	0	2	2	0	0	1	0	0	1	1	1	0	1	0	1	0	0	0	0	0		0		0
TRI_0373	P_0119	1	TRI_0374	2	27.2857	940	1	6	8	9	7.28	7.37	63.2438	0	88	2370	63	3	12		1	0	0	0	1	2	4	0	0	1	0	0	0	0	0	0	1	0	1	0	0	0	1	0		0		0
TRI_0374	P_0119	2	TRI_0373	2	27.2857	940	1	6	8	9	7.28	7.37	63.2438	0	88	2370	63	12	3	7	1	0	0	0	1	2	4	0	0	1	0	0	0	0	0	0	1	0	1	0	0	0	1	0		0		0
TRI_0375	P_0120	1	TRI_0376	1	37.4286	2940	2	5	7	8	7.11	7.15	8	0	1	2820	2	1	12	15	1	0	1	0	0	2	2	0	0	1	0	0	1	1	1	0	1	0	1	0	0	0	0	0		0		0
TRI_0376	P_0120	2	TRI_0375	1	37.4286	2940	2	5	7	8	7.11	7.15	8	0	2	2820	2	12	1	10	1	0	1	0	0	2	2	0	0	1	0	0	1	1	1	0	1	0	1	0	0	0	0	0		0		0
TRI_0377	P_0121	1	TRI_0378	1	40.4286	3340	2	8	9	10	7.25	7.19	5.1	0	4	3300	1	1	12	7	1	0	1	0	0	2	1	0	0	1	1	1	1	1	1	0	0	0	0	0	0	1	1	0		0		0
TRI_0378	P_0121	2	TRI_0377	1	40.4286	3340	2	8	9	10	7.25	7.19	5.1	0	4	3300	1	12	1	10	1	0	1	0	0	2	1	0	0	1	0	0	1	1	0	0	0	0	0	0	0	0	1	0		0		0
TRI_0379	P_0121	1	TRI_0380	1	40.4286	3340	2	8	9	10	7.25	7.19	5.1	0	4	3480	4	1	12	5	1	0	0	1	1	3	2	0	0	1	0	0	1	1	1	0	0	0	0	0	0	0	1	0		0		0
TRI_0380	P_0121	2	TRI_0379	1	40.4286	3340	2	8	9	10	7.25	7.19	5.1	0	4	3480	4	12	1	10	1	0	1	0	1	3	2	0	0	1	0	0	1	1	1	0	0	0	0	0	0	0	1	0		0		0
TRI_0382	P_0122	1	TRI_0383	1	34.8571	2110	5	6	9	10	7.19	7.28	9.8	0	6	2170	11	3	12	10	1	0	0	0	0	1	3	0	0	1	0	0	0	0	0	0	0	0	0	0	0	0	0	0		0		0
TRI_0383	P_0122	2	TRI_0382	1	34.8571	2110	5	6	9	10	7.19	7.28	9.8	0	6	2170	11	12	3	9	1	0	0	0	0	1	3	0	0	1	0	0	0	0	0	0	0	0	0	0	0	0	0	0		0		0
TRI_0384	P_0101	1	TRI_0385	2	30.7143	918	1	1	8	8	7.3		218.711	0	3	3300	84	2	12	10	1	0	1	0	1	3	4	3	0	1	0	0	1	0	0	0	1	0	1	0	0	0	1	0		0		0
TRI_0385	P_0101	2	TRI_0384	2	30.7143	918	1	1	8	8	7.3		218.711	0	3	3300	84	12	2	15	1	0	1	0	1	3	4	3	0	1	0	0	1	0	0	0	1	0	1	0	0	1	1	0		0		0
TRI_0386	P_0123	1	TRI_0387	2	37.2857	2855	6	7	9	10	7.14	7.26	5.8	0	3	2930	7	1	12	15	1	0	0	0	0	1	2	3	0	1	1	1	0	0	0	1	0	0	0	0	0	1	1	0		0		1	0.87
TRI_0387	P_0123	2	TRI_0386	2	37.2857	2855	6	7	9	10	7.14	7.26	5.8	0	3	2930	7	12	1	15	1	0	0	0	0	1	2	3	0	1	1	1	0	0	0	0	0	0	0	0	0	0	1	0		0		0
TRI_0388	P_0124	1	TRI_0389	1	25.8571	865	1	2	5	7	7.38		83.6	0	88	1905	46	1	12	15	1	0	0	1	0	2	2	1	0	1	0	0	1	0	0	1	1	0	1	0	0	1	1	0		0		0
TRI_0389	P_0124	2	TRI_0388	1	25.8571	865	1	2	5	7	7.38		83.6	0	88	1905	46	12	1	15	1	0	0	1	0	2	2	1	0	1	0	0	1	0	0	1	1	0	1	0	0	1	1	0		0		0
TRI_0390	P_0125	1	TRI_0391	2	40.2857	3425	5	9	10	10	7.26	7.35	18.7	0	3	3700	14	1	12	6	1	1	0	1	0	3	2	3	0	1	1	1	1	1	0	1	1	0	1	0	0	0	0	0		0		0
TRI_0391	P_0125	2	TRI_0390	2	40.2857	3425	5	9	10	10	7.26	7.35	18.7	0	3	3700	14	12	1	10	1	0	0	1	0	2	2	3	0	1	1	1	1	1	0	1	1	0	1	0	0	0	0	0		0		0
TRI_0392	P_0126	1	TRI_0393	2	33.1429	3265	3	5	8	8	7.24	7.32	91.9	0	1	3960	8	1	4	6	1	0	0	0	1	2	1	1	0	1	0	0	1	0	0	0	1	0	1	0	0	1	1	0		0		0
TRI_0393	P_0126	2	TRI_0392	2	33.1429	3265	3	5	8	8	7.24	7.32	91.9	0	2	3960	9	4	1	15	1	0	0	1	0	2	1	1	0	1	0	0	1	0	1	0	1	0	1	0	0	1	1	0		1	39.9	0
TRI_0394	P_0127	1	TRI_0395	1	28.4286	690	1	8	8	8	7.26	7.34	191.771	0	1	881	10	1	7	15	1	1	0	1	0	3	1	1	0	1	1	1	1	1	0	1	1	0	1	0	0	1	1	0		0		1	0.72
TRI_0395	P_0127	2	TRI_0394	1	28.4286	690	1	8	8	8	7.26	7.34	191.771	0	2	881	10	4	1	15	1	1	0	1	0	3	1	1	0	1	1	1	1	1	0	1	1	0	1	0	0	1	1	0		0		1	0.82
TRI_0396	P_0128	1		2	36.2857	2800	2	5	6	8			1.4	0	88	2800	2	1	5		1	1	0	1	0	3	2	1	0	1	0	0	1	1	1	1	1	0	1	0	0	1	1	0		0		1	0.5
TRI_0397	P_0094	2		2	26.2857	1128	1	6	6	7		7.36	121.6	0	2	5090	121	4	3	10	1	0	1	0	0	2	1	0	0	1	1	1	0	0	0	0	0	0	0	0	0	1	1	0		0		0
TRI_0398	P_0129	1		2	40.7143	3100	6	9	9	10	7.34	7.4	20	0	1	2990	1	1	4	5	1	0	1	0	0	2	1	0	0	1	1	1	0	0	0	0	1	0	1	0	0	0	1	0		0		0
TRI_0399	P_0130	1	TRI_0400	1	39.4286	2210	2	1	2	7	7.34	7.37	22	0	3	2060	6	3	12	10	1	0	0	0	1	2	4	0	0	1	0	0	0	0	0	0	1	0	1	0	0	0	1	0		0		0
TRI_0400	P_0130	2	TRI_0399	1	39.4286	2210	2	1	2	7	7.34	7.37	22	0	3	2060	6	12	3	10	1	0	0	0	1	2	4	0	0	1	0	0	0	0	0	0	1	0	1	0	0	1	1	0		0		0
TRI_0401	P_0126	1	TRI_0402	2	33.1429	3265	3	5	8	8	7.24	7.32	91.9	0	1	3440	15	1	4	15	1	0	0	1	1	3	2	1	0	1	0	0	1	1	0	1	1	0	1	0	0	0	1	0		0		0
TRI_0402	P_0126	2	TRI_0401	2	33.1429	3265	3	5	8	8	7.24	7.32	91.9	0	2	3440	15	4	1	15	1	1	0	1	0	3	2	1	0	1	0	0	1	1	0	1	0	0	0	0	0	0	1	0		0		0
TRI_0403	P_0110	1		1	40	4520	6	10	10	10			78.5	0	1	5890	103	3	4	10	1	1	0	0	1	3	3	0	0	1	0	0	0	0	0	0	1	0	1	0	0	0	0	0		0		0
TRI_0404	P_0131	2	TRI_0405	2	38	3450	2	3	7	9			135.458	0	3	3290	9	12	2	10	1	0	0	0	0	1	3	0	0	1	0	0	0	0	0	0	1	0	1	0	0	0	1	0		0		0
TRI_0405	P_0131	1	TRI_0404	2	38	3450	2	3	7	9			135.458	0	3	3290	9	2	12	10	1	0	0	0	0	1	3	0	0	1	0	0	0	0	0	0	1	0	1	0	0	0	1	0		0		0
TRI_0406	P_0104	1	TRI_0407	2	27	770	1	3	5	8	7.22	7.28	116.254	0	6	5860	165	2	12	12	1	0	1	0	1	3	4	3	0	1	0	0	0	0	0	0	0	0	0	0	0	0	1	0		0		0
TRI_0407	P_0104	2	TRI_0406	2	27	770	1	3	5	8	7.22	7.28	116.254	0	6	5860	165	12	2	13	1	0	1	0	1	3	4	3	0	1	0	0	0	0	0	0	0	0	0	0	0	1	1	0		0		1	0.85
TRI_0408	P_0129	2	TRI_0410	2	40.7143	3100	6	9	9	10	7.34	7.4	20	0	6	3400	12	12	2	10	1	1	0	0	0	2	3	0	0	1	0	0	1	0	0	0	1	0	1	0	0	1	1	0		0		0
TRI_0409	P_0132	1		1	33.5714	1530	1	1	4	6	7.23	7.28	15.4	1	3	1520	3	1	12	10	1	0	0	1	0	2	1	1	0	1	0	0	1	0	0	0	1	0	1	0	0	0	1	0		0		0
TRI_0410	P_0129	1	TRI_0408	2	40.7143	3100	6	9	9	10	7.34	7.4	20	0	6	3400	12	2	12	10	1	1	0	0	0	2	3	0	0	1	0	0	1	0	0	0	1	0	1	0	0	1	1	0		0		0
TRI_0411	P_0129	1	TRI_0412	2	40.7143	3100	6	9	9	10	7.34	7.4	20	0	5	3460	13	2	7	10	1	0	0	0	0	1	3	0	0	1	0	0	1	0	0	0	1	0	1	0	0	0	1	0		0		0
TRI_0412	P_0129	2	TRI_0411	2	40.7143	3100	6	9	9	10	7.34	7.4	20	0	5	3460	13	7	2	10	1	0	0	0	0	1	3	0	0	1	0	0	0	0	0	0	1	0	1	0	0	0	1	0		0		0
TRI_0413	P_0130	1	TRI_0414	1	39.4286	2210	2	1	2	7	7.34	7.37	22	0	6	2380	15	3	12	8	1	0	0	0	0	1	4	0	0	1	0	0	0	0	0	0	1	0	1	0	0	0	1	0		0		0
TRI_0414	P_0130	2	TRI_0413	1	39.4286	2210	2	1	2	7	7.34	7.37	22	0	6	2380	15	12	3	9	1	0	0	0	0	1	4	0	0	1	0	0	0	0	0	0	1	0	1	0	0	0	1	0		0		0
TRI_0415	P_0133	1	TRI_0416	2	30	1440	1	8	9	9	7.34	7.38	31.5	0	88	1800	16	3	9	8	1	0	0	0	0	1	1	0	0	1	0	0	0	0	0	0	1	0	1	0	0	0	0	0		0		0
TRI_0416	P_0133	2	TRI_0415	2	30	1440	1	8	9	9	7.34	7.38	31.5	0	88	1800	16	9	3	9	1	0	0	0	0	1	1	0	0	1	0	0	0	0	0	0	1	0	1	0	0	0	0	0		0		0
TRI_0417	P_0134	1		1	39.7143	2955	3	3	8	9	7.2	7.23	32.5	1	1	3120	2	1	4	15	1	0	0	0	0	1	1	1	0	1	0	0	1	1	1	1	1	0	1	1	0	0	1	0		0		0
TRI_0418	P_0135	1	TRI_0419	2	27.7143	1000	1	1	6	7	7.26	7.42	87.4	0	1	978	7	1	4	15	1	0	0	1	1	3	1	1	0	1	1	1	1	0	0	1	1	0	1	0	0	0	1	0		0		0
TRI_0419	P_0135	2	TRI_0418	2	27.7143	1000	1	1	6	7	7.26	7.42	87.4	0	2	978	7	4	1	15	1	1	0	1	0	3	1	1	0	1	1	1	0	0	0	1	1	0	1	0	0	1	1	1	35.6	0		0
TRI_0420	P_0136	1	TRI_0421	2	37	2610	6	9	9	9	7.19	7.35	7.9	0	6	2690	1	1	12	7	1	1	0	0	1	3	1	0	0	1	1	1	0	0	0	0	1	0	1	0	0	0	1	0		0		0
TRI_0421	P_0136	2	TRI_0420	2	37	2610	6	9	9	9	7.19	7.35	7.9	0	6	2690	1	12	12	4	1	0	0	0	1	2	1	0	0	1	1	1	0	0	0	0	1	0	1	0	0	0	1	0		0		0
TRI_0422	P_0136	2	TRI_0421	2	37	2610	6	9	9	9	7.19	7.35	7.9	0	6	2690	1	12	1	3	1	1	0	0	1	3	1	0	0	1	1	1	0	0	0	0	1	0	1	0	0	0	1	0		0		0
TRI_0423	P_0136	1	TRI_0424	2	37	2610	6	9	9	9	7.19	7.35	7.9	0	1	2690	1	1	4	13	1	0	1	0	1	3	1	0	0	1	1	1	0	0	0	0	1	0	1	0	0	0	1	0		0		0
TRI_0424	P_0136	2	TRI_0423	2	37	2610	6	9	9	9	7.19	7.35	7.9	0	2	2690	1	4	1	8	1	0	1	0	1	3	1	0	0	1	1	1	0	0	0	0	1	0	1	0	0	0	1	0		0		0
TRI_0425	P_0137	2	TRI_0426	2	27.7143	886	1	1	1	1	6.95	7.33	104.1	0	3	975	9	12	1	17	1	0	0	1	1	3	5	1	0	1	1	1	1	0	0	1	1	0	1	0	0	0	1	0		0		0
TRI_0426	P_0137	1	TRI_0425	2	27.7143	886	1	1	1	1	6.95	7.33	104.1	0	3	975	9	1	12	18	1	0	0	1	1	3	5	1	0	1	1	1	1	0	0	1	1	0	1	0	0	0	1	0		0		0
TRI_0427	P_0132	1	TRI_0428	1	33.5714	1530	1	1	4	6	7.23	7.28	15.4	1	5	1645	11	1	7	10	1	0	0	1	1	3	1	1	0	1	1	1	0	0	0	0	1	0	1	0	0	0	1	0		0		0
TRI_0428	P_0132	2	TRI_0427	1	33.5714	1530	1	1	4	6	7.23	7.28	15.4	1	5	1645	11	7	1	10	1	0	0	1	1	3	1	1	0	1	1	1	0	0	0	0	1	0	1	0	0	1	1	1	35	0		0
TRI_0429	P_0101	1		2	30.7143	918	1	1	8	8	7.3		218.711	0	1	4470	112	2	4	15	1	0	0	1	0	2	1	1	0	1	0	0	1	0	0	0	1	0	1	0	0	1	1	0		0		0
TRI_0430	P_0129	1	TRI_0431	2	40.7143	3100	6	9	9	10	7.34	7.4	20	0	5	3460	21	3	7	11	1	0	0	0	1	2	3	0	0	1	0	0	0	0	0	0	0	0	0	0	0	0	1	0		0		0
TRI_0431	P_0129	2	TRI_0430	2	40.7143	3100	6	9	9	10	7.34	7.4	20	0	5	3460	21	7	9	10	1	0	0	0	1	2	3	0	0	1	0	0	0	0	0	0	0	0	0	0	0	0	1	0		0		0
TRI_0432	P_0138	2	TRI_0433	2	38.8571	3520	3	8	9	9	7.29	7.22	23.4	0	88	3440	1	1212	1	10	1	0	0	1	0	2	1	2	0	1	0	0	1	1	0	0	1	0	1	0	0	0	1	0		0		0
TRI_0433	P_0138	1	TRI_0432	2	38.8571	3520	3	8	9	9	7.29	7.22	23.4	0	88	3440	1	1	1212	15	1	0	0	1	0	2	1	2	0	1	0	0	1	1	0	0	1	0	1	0	0	0	1	0		0		0
TRI_0434	P_0136	1	TRI_0435	2	37	2610	6	9	9	9	7.19	7.35	7.9	0	6	2580	7	3	12	10	1	0	0	0	0	1	4	0	0	1	0	0	0	0	0	0	0	0	0	0	0	1	1	1	35.9	0		0
TRI_0435	P_0136	2	TRI_0434	2	37	2610	6	9	9	9	7.19	7.35	7.9	0	6	2580	7	12	2	10	1	0	0	0	0	1	4	0	0	1	0	0	0	0	0	0	0	0	0	0	0	1	1	1	35.3	0		0
TRI_0436	P_0139	1	TRI_0437	2	36.5714	1484	6	6	7	8	7.27	7.34	22	0	88	2160	22	3	9	10	1	0	0	0	1	2	4	0	0	1	0	0	0	0	0	0	0	0	0	0	0	0	1	0		0		0
TRI_0437	P_0139	2	TRI_0436	2	36.5714	1484	6	6	7	8	7.27	7.34	22	0	88	2160	22	12	3	10	1	0	0	0	1	2	4	0	0	1	0	0	0	0	0	0	0	0	0	0	0	1	1	0		0		0
TRI_0438	P_0140	1		2	38	3450	2	8	9	9	7.36	7.45	7.4	0	1	3479	2	1	4	12	1	0	1	0	0	2	1	3	0	1	1	1	1	1	1	0	1	0	1	0	0	1	1	0		0		0
TRI_0439	P_0141	1	TRI_0440	2	38.1429	2560	2	9	9	10	7.31	7.36	36.8	0	1	2455	2	1	4	10	1	0	0	1	0	2	2	1	0	1	0	0	1	0	0	1	1	0	1	0	0	0	1	0		0		0
TRI_0440	P_0141	2	TRI_0439	2	38.1429	2560	2	9	9	10	7.31	7.36	36.8	0	2	2455	2	4	1	60	1	0	0	1	0	2	2	1	0	1	1	1	1	0	0	0	1	0	1	0	0	1	1	0		0		0
TRI_0441	P_0137	1		2	27.7143	886	1	1	1	1	6.95	7.33	104.1	0	1		18	1	4	15	1	1	0	1	0	3	1	1	0	1	1	1	0	0	0	1	1	0	1	0	0	0	1	0		0		0
TRI_0442	P_0142	1	TRI_0443	2	29.4286	1200	1	8	9	9	7.29	7.32	83.1	0	6	3880	82	3	9	7	1	0	0	0	0	1	4	0	0	1	0	0	0	0	0	0	0	0	0	0	0	0	0	0		0		0
TRI_0443	P_0142	2	TRI_0442	2	29.4286	1200	1	8	9	9	7.29	7.32	83.1	0	6	3880	82	9	3	8	1	0	0	0	0	1	4	0	0	1	0	0	0	0	0	0	0	0	0	0	0	0	0	0		0		0
TRI_0444	P_0140	1		2	38	3450	2	8	9	9	7.36	7.45	7.4	0	1		8	1	4	15	1	0	0	1	0	2	1	1	0	1	0	0	1	1	1	1	1	1	1	0	0	1	1	0		0		1	0.45
TRI_0445	P_0141	1	TRI_0446	2	38.1429	2560	2	9	9	10	7.31	7.36	36.8	0	88	2700	10	2	12	8	1	0	0	0	1	2	4	0	0	1	0	0	1	0	0	0	1	0	1	0	0	1	1	0		0		0
TRI_0446	P_0141	2	TRI_0445	2	38.1429	2560	2	9	9	10	7.31	7.36	36.8	0	88	2700	10	12	2	10	1	0	0	0	1	2	4	0	0	1	0	0	1	0	0	0	1	0	1	0	0	1	1	0		0		0
TRI_0447	P_0134	1	TRI_0448	1	39.7143	2955	3	3	8	9	7.2	7.23	32.5	1	1		25	1	4	15	1	0	1	0	1	3	1	2	0	1	1	1	1	0	0	1	1	0	1	0	0	1	1	0		1	38.3	0
TRI_0448	P_0134	2	TRI_0447	1	39.7143	2955	3	3	8	9	7.2	7.23	32.5	1	2		25	4	1	10	1	0	0	0	0	1	1	2	0	1	1	1	1	0	0	1	1	0	1	0	0	0	1	0		0	37.6	0
TRI_0449	P_0143	2	TRI_0450	2	37.2857	2240	6	7	8	10	7.24	7.33	22.9	0	6	2430	13	12	3	5	1	0	0	0	0	1	4	0	0	1	1	1	0	0	0	0	1	0	1	0	0	1	1	0		0		0
TRI_0450	P_0143	1	TRI_0449	2	37.2857	2240	6	7	8	10	7.24	7.33	22.9	0	6	2430	13	3	12	10	1	0	0	0	0	1	4	0	0	1	1	1	0	0	0	0	1	0	1	0	0	0	1	0		0		0
TRI_0451	P_0134	1	TRI_0452	1	39.7143	2955	3	3	8	9	7.2	7.23	32.5	1	88		28	1	12	12	1	0	1	0	0	2	1	2	0	1	0	0	1	0	0	1	1	0	1	0	0	0	1	0		0		0
TRI_0452	P_0134	2	TRI_0451	1	39.7143	2955	3	3	8	9	7.2	7.23	32.5	1	88		28	12	1	12	1	0	1	0	0	2	1	2	0	1	0	0	1	0	0	1	1	0	1	0	0	0	1	0		0		0
TRI_0453	P_0144	1	TRI_0454	2	39.1429	3730	3	9	10	10	7.25	7.31	19.2	0	5	3580	7	2	7	10	1	0	0	1	0	2	1	3	0	1	0	0	0	0	0	0	1	0	1	0	0	0	0	0		0		0
TRI_0454	P_0144	2	TRI_0453	2	39.1429	3730	3	9	10	10	7.25	7.31	19.2	0	5	3580	7	7	2		1	0	0	1	0	2	1	3	0	1	1	1	0	0	0	0	1	0	1	0	0	0	0	0		0		0
TRI_0455	P_0134	1		1	39.7143	2955	3	3	8	9	7.2	7.23	32.5	1	1		29	1	4	10	1	0	1	0	0	2	1	2	0	1	0	0	1	0	0	1	1	0	1	0	0	0	1	0		0		0
TRI_0456	P_0138	2	TRI_0457	2	38.8571	3520	3	8	9	9	7.29	7.22	23.4	0	4		21	12	1	10	1	0	0	1	0	2	2	1	0	1	0	0	1	0	0	1	1	0	1	0	0	1	1	0		0		0
TRI_0457	P_0138	1	TRI_0456	2	38.8571	3520	3	8	9	9	7.29	7.22	23.4	0	4		21	1	12	10	1	0	0	1	0	2	2	1	0	1	0	0	1	1	0	1	1	0	1	0	0	0	1	0		0		0
TRI_0458	P_0131	1	TRI_0459	2	38	3450	2	3	7	9			135.458	0	1		45	3	4		1	0	0	0	0	1	1	3	0	1	1	1	0	0	0	0	0	0	0	0	0	0	1	0		0		0
TRI_0459	P_0131	2	TRI_0458	2	38	3450	2	3	7	9			135.458	0	2		45	4	3	20	1	0	1	0	0	2	1	3	0	1	1	1	0	0	0	0	0	0	0	0	0	0	1	0		0		0
TRI_0460	P_0145	1		2	39.7143	3830	6	8	9	10	7.17	7.24	6.5	0	6	4000	14	1	12	10	1	0	0	0	0	1	4	0	0	1	1	1	0	0	0	0	0	0	0	0	0	1	1	0		1	38	0
TRI_0461	P_0146	1	TRI_0462	2	37	2020	6	9	10	10	7.23	7.33	1.1	0	3		7	3	12	14	1	0	1	0	0	2	4	0	0	1	0	0	0	0	0	0	0	0	0	0	0	0	0	0		0		0
TRI_0462	P_0146	2	TRI_0461	2	37	2020	6	9	10	10	7.23	7.33	1.1	0	3		7	12	3	19	1	0	1	0	0	2	4	0	0	1	0	0	0	0	0	0	0	0	0	0	0	0	0	0		0		0
TRI_0463	P_0147	1	TRI_0464	1	38	2700	2	3	5	9	7.36		15	0	3	2715	7	1	12	10	1	0	0	1	0	2	2	0	0	1	1	1	0	1	0	0	1	0	1	0	0	0	0	0		0		0
TRI_0464	P_0147	2	TRI_0463	1	38	2700	2	3	5	9	7.36		15	0	3	2715	7	12	1	10	1	0	0	1	0	2	2	0	0	1	1	1	0	1	0	0	1	0	1	0	0	0	0	0		0		0
TRI_0465	P_0148	1		1	33.5714	2045	1	7	7	8	7.25	7.35	4.7	0	6	1960	4	3	12	5	1	0	0	0	0	1	4	0	0	1	0	0	0	0	0	0	1	0	1	0	0	0	0	0		0		0
TRI_0466	P_0149	1	TRI_0467	1	39.8571	3035	2	9	10	10	7.28	7.3	2.3	0	6	2925	2	2	12	5	1	0	0	0	0	1	4	0	0	1	0	0	0	0	0	0	0	0	0	0	0	0	0	0		0		0
TRI_0467	P_0149	2	TRI_0466	1	39.8571	3035	2	9	10	10	7.28	7.3	2.3	0	6	2925	2	12	2		1	0	0	0	0	1	3	0	0	1	0	0	0	0	0	0	0	0	0	0	0	0	0	0		0		0
TRI_0468	P_0150	2	TRI_0469	1	35.8571	1960	6	9	10	10	7.35	7.38	1.88542	0	88	1930	9	1212	2		1	0	0	0	0	1	4	0	0	1	0	0	0	0	0	0	0	0	0	0	0	0	0	0		0		0
TRI_0469	P_0150	1	TRI_0468	1	35.8571	1960	6	9	10	10	7.35	7.38	1.88542	0	88	1930	9	2	1212	10	1	0	0	0	1	2	4	0	0	1	1	1	0	0	0	0	0	0	0	0	0	0	0	0		0		0
TRI_0470	P_0151	1		2	39.4286	3200	2	9	10	10	7.2	7.27	4	0	1	3500	4	1	4	15	1	0	0	1	1	3	1	1	0	1	0	0	1	1	0	1	1	0	1	1	0	1	1	0		0		0
TRI_0471	P_0141	2	TRI_0472	2	38.1429	2560	2	9	9	10	7.31	7.36	36.8	0	88	3140	24	12	3	10	1	0	0	0	0	1	3	0	0	1	0	0	0	0	0	0	1	0	1	0	0	0	1	0		0		0
TRI_0472	P_0141	1	TRI_0471	2	38.1429	2560	2	9	9	10	7.31	7.36	36.8	0	88	3140	24	3	12	10	1	0	0	0	0	1	3	0	0	1	0	0	0	0	0	0	1	0	1	0	0	0	1	0		0		0
TRI_0473	P_0150	2	TRI_0474	1	35.8571	1960	6	9	10	10	7.35	7.38	1.88542	0	88	1950	10	12	2	8	1	0	0	0	0	1	4	0	0	1	0	0	0	0	0	0	0	0	0	0	0	0	0	0		0		0
TRI_0474	P_0150	1	TRI_0473	1	35.8571	1960	6	9	10	10	7.35	7.38	1.88542	0	88	1950	10	2	12	7	1	0	0	0	0	1	4	0	0	1	0	0	0	0	0	0	0	0	0	0	0	0	0	0		0		0
TRI_0477	P_0126	2	TRI_0478	2	33.1429	3265	3	5	8	8	7.24	7.32	91.9	0	3		64	12	2		1	0	0	0	0	1	4	0	0	1	0	0	1	0	0	0	1	0	1	0	0	0	1	0		0		0
TRI_0478	P_0126	1	TRI_0477	2	33.1429	3265	3	5	8	8	7.24	7.32	91.9	0	3		64	2	12	5	1	0	0	0	0	1	4	0	0	1	0	0	1	0	0	0	1	0	1	0	0	1	1	0		0		0
TRI_0479	P_0153	2		1	36	2095	3	9	10	10	7.38	7.39	13.9	0	4	3140	50	12	2	5	1	0	1	0	0	2	1	2	0	1	1	1	0	0	0	0	1	0	1	0	0	0	0	0		0		0
TRI_0480	P_0154	1	TRI_0481	2	38.8571	3070	4	6	7	7	7.15	7.21	2.4	0	3	2950	4	1	12	5	1	0	0	0	0	1	4	0	0	1	1	1	0	0	0	0	1	0	1	0	0	0	0	0		0		0
TRI_0481	P_0154	2	TRI_0480	2	38.8571	3070	4	6	7	7	7.15	7.21	2.4	0	3	2950	4	12	1	8	1	0	0	0	0	1	4	0	0	1	1	1	0	0	0	0	1	0	1	0	0	0	0	0		0		0
TRI_0482	P_0153	1	TRI_0483	1	36	2095	3	9	10	10	7.38	7.39	13.9	0	3	3170	51	2	12	10	1	0	0	1	1	3	2	1	0	1	0	0	0	0	0	0	1	0	1	0	0	0	0	0		0		0
TRI_0483	P_0153	2	TRI_0482	1	36	2095	3	9	10	10	7.38	7.39	13.9	0	3	3170	51	12	2	10	1	0	1	0	0	2	2	1	0	1	0	0	0	0	0	0	1	0	1	0	0	0	0	0		0		0
TRI_0484	P_0155	1	TRI_0485	1	32.1429	1410	1	8	8	8	7.21	7.26	41.1	0	6	2710	41	3	9	10	1	0	0	0	0	1	4	0	0	1	0	0	0	0	0	0	0	0	0	0	0	0	0	0		0		0
TRI_0485	P_0155	2	TRI_0484	1	32.1429	1410	1	8	8	8	7.21	7.26	41.1	0	6	2710	41	9	3	10	1	0	0	0	0	1	4	0	0	1	0	0	0	0	0	0	0	0	0	0	0	0	0	0		0		0
TRI_0486	P_0154	1	TRI_0487	2	38.8571	3070	4	6	7	7	7.15	7.21	2.4	0	4	3060	8	3	12	7	1	0	1	0	0	2	1	0	0	1	1	1	0	0	0	0	0	0	0	0	0	0	0	0		0		0
TRI_0487	P_0154	2	TRI_0486	2	38.8571	3070	4	6	7	7	7.15	7.21	2.4	0	4	3060	8	12	3	10	1	0	1	0	0	2	1	0	0	1	1	1	0	0	0	0	0	0	0	0	0	0	0	0		0		0
TRI_0488	P_0156	1	TRI_0489	2	26.5714	950	1	1	4	8	7.11	7.03	121.9	0	5	1429	28	1	7	10	1	0	0	1	0	2	1	1	0	1	1	1	1	0	0	1	1	0	1	0	0	0	1	0		0		0
TRI_0489	P_0156	2	TRI_0488	2	26.5714	950	1	1	4	8	7.11	7.03	121.9	0	5	1429	28	7	1	15	1	0	0	1	0	2	1	1	0	1	1	1	1	0	0	1	1	0	1	0	0	1	1	0		1	38.8	0
TRI_0490	P_0157	1		2	38.7143	3170	2	9	9	10		7.29	3.8	0	88	3130	5	1	5	10	1	0	0	0	0	1	1	2	0	1	0	0	1	1	0	0	1	0	1	0	0	0	0	0		0		0
TRI_0493	P_0158	1	TRI_0494	2	32.8571	2120	1	8	9	10			11.7	0	3	2720	27	3	12	6	1	0	1	0	0	2	5	0	0	1	1	1	0	0	0	0	0	0	0	0	0	0	0	0		0		0
TRI_0494	P_0158	2	TRI_0493	2	32.8571	2120	1	8	9	10			11.7	0	3	2720	27	12	3	8	1	0	1	0	0	2	5	0	0	1	1	1	0	0	0	0	0	0	0	0	0	0	0	0		0		0
TRI_0495	P_0159	1	TRI_0496	1	40.5714	4150	4	0	0	0			11.2	0	3	4150	7	2	12	10	1	1	0	0	0	2	4	0	0	1	0	0	1	0	0	0	1	0	1	0	0	0	0	0		0		0
TRI_0496	P_0159	2	TRI_0495	1	40.5714	4150	4	0	0	0			11.2	0	3	4150	7	12	2	10	1	0	1	0	0	2	4	0	0	1	0	0	1	0	0	0	1	0	1	0	0	0	0	0		0		0
TRI_0497	P_0126	2		2	33.1429	3265	3	5	8	8	7.24	7.32	91.9	0	2		75	4	1		1	0	0	1	1	3	1	1	0	1	0	0	1	0	0	1	1	0	1	1	0	1	1	0		0		0
TRI_0498	P_0160	1	TRI_0499	2	38.2857	2540	2	7	8	9	7.2	7.28	57.6	0	1	2420	2	1	4	10	1	1	1	0	0	3	1	0	0	1	0	0	1	0	0	0	1	0	1	0	0	1	1	0		0		0
TRI_0499	P_0160	2	TRI_0498	2	38.2857	2540	2	7	8	9	7.2	7.28	57.6	0	2	2420	2	4	1	10	1	0	0	1	0	2	1	1	0	1	1	1	1	0	0	0	1	0	1	1	0	0	1	0		0		0
TRI_0500	P_0161	1	TRI_0501	2	26.4286	960	1	1	3	4	7.15	7.37	119.6	0	5	1330	27	1	7	16	1	1	0	1	0	3	1	1	0	1	1	1	1	0	0	1	1	0	1	0	0	0	1	0		0		0
TRI_0501	P_0161	2	TRI_0500	2	26.4286	960	1	1	3	4	7.15	7.37	119.6	0	5	1330	27	7	1	18	1	0	0	0	1	2	1	1	0	1	1	1	1	0	0	1	1	0	1	0	0	1	1	1	35.9	0		0
TRI_0502	P_0162	1	TRI_0503	2	38.2857	3420	4	9	10	10	7.35	7.25	9.9	0	3	3400	2	1	12	10	1	0	0	0	0	1	4	0	0	1	2	1	0	0	0	0	1	0	1	0	0	0	0	0		0		0
TRI_0503	P_0162	2	TRI_0502	2	38.2857	3420	4	9	10	10	7.35	7.25	9.9	0	3	3400	2	12	1	10	1	0	0	0	0	1	4	0	0	1	2	1	0	0	0	0	1	0	1	0	0	0	0	0		0		0
TRI_0504	P_0137	1	TRI_0505	2	27.7143	886	1	1	1	1	6.95	7.33	104.1	0	1		64	1	4	15	1	0	1	0	0	2	2	3	0	1	1	1	1	0	0	0	1	0	1	0	0	0	1	0		0		0
TRI_0505	P_0137	2	TRI_0504	2	27.7143	886	1	1	1	1	6.95	7.33	104.1	0	2		64	4	1	10	1	0	0	1	0	2	2	3	0	1	1	1	1	0	0	0	1	0	1	1	0	1	1	0		0		1	0.75
TRI_0506	P_0113	1	TRI_0507	2	24.5714	580	1	2	6	6	7.37	7.43	185.168	0	1		132	2	4	2	1	0	1	0	0	2	3	3	0	1	1	1	0	0	0	0	1	0	1	0	0	0	1	0		0		0
TRI_0507	P_0113	2	TRI_0506	2	24.5714	580	1	2	6	6	7.37	7.43	185.168	0	2		132	4	1	10	1	0	1	0	0	2	3	3	0	1	1	1	0	0	0	0	1	0	1	0	0	0	1	0		0		0
TRI_0508	P_0113	1	TRI_0509	2	24.5714	580	1	2	6	6	7.37	7.43	185.168	0	6		133	2	12	5	1	0	0	0	1	2	4	0	0	1	1	1	0	0	0	0	1	0	1	0	0	0	1	0		0		0
TRI_0509	P_0113	2	TRI_0508	2	24.5714	580	1	2	6	6	7.37	7.43	185.168	0	6		133	12	2	10	1	0	0	0	1	2	4	0	0	1	1	1	0	0	0	0	1	0	1	0	0	0	1	0		0		0
TRI_0510	P_0163	1	TRI_0511	1	26.5714	946	1	6	8	9	7.01	6.97	24.5	0	3	3260	94	3	12	15	1	0	0	0	1	2	4	0	0	1	0	0	0	0	0	0	0	0	0	0	0	1	1	0		0		0
TRI_0511	P_0163	2	TRI_0510	1	26.5714	946	1	6	8	9	7.01	6.97	24.5	0	3	3260	94	12	3	15	1	0	0	0	1	2	4	0	0	1	0	0	0	0	0	0	0	0	0	0	0	0	1	0		0		0
TRI_0512	P_0162	1	TRI_0513	2	38.2857	3420	4	9	10	10	7.35	7.25	9.9	0	3	3390	9	2	12	10	1	0	0	0	0	1	4	0	0	1	1	1	0	0	0	0	0	0	0	0	0	0	0	0		0		0
TRI_0513	P_0162	2	TRI_0512	2	38.2857	3420	4	9	10	10	7.35	7.25	9.9	0	3	3390	9	12	2	10	1	0	0	0	0	1	4	0	0	1	1	1	0	0	0	0	0	0	0	0	0	0	0	0		0		0
TRI_0514	P_0164	1	TRI_0515	2	35.4286	2700	2	3	4	6	7.3	7.39	68.8	0	88	2770	17	2	12	5	1	0	1	0	0	2	4	2	0	1	0	0	0	0	0	0	1	0	1	0	0	0	0	0		0		0
TRI_0515	P_0164	2	TRI_0514	2	35.4286	2700	2	3	4	6	7.3	7.39	68.8	0	88	2770	17	12	2	5	1	0	1	0	0	2	4	2	0	1	0	0	0	0	0	0	1	0	1	0	0	0	0	0		0		0
TRI_0516	P_0165	1	TRI_0517	1	35.5714	1920	1	8	9	9	7.34	7.39	81.2	0	3	2124	13	1	12	10	1	1	0	0	0	2	5	0	0	1	1	1	0	0	0	0	1	0	1	0	0	0	0	0		0		0
TRI_0517	P_0165	2	TRI_0516	1	35.5714	1920	1	8	9	9	7.34	7.39	81.2	0	3	2124	13	12	1	10	1	0	0	0	0	1	5	0	0	1	1	1	0	0	0	0	1	0	1	0	0	0	0	0		0		0
TRI_0518	P_0160	1	TRI_0519	2	38.2857	2540	2	7	8	9	7.2	7.28	57.6	0	5	3000	15	1	7		1	1	0	1	0	3	1	1	0	1	1	1	1	0	0	1	1	0	1	0	0	0	1	0		0		0
TRI_0519	P_0160	2	TRI_0518	2	38.2857	2540	2	7	8	9	7.2	7.28	57.6	0	5	3000	15	7	1	10	1	1	0	1	0	3	1	1	0	1	1	1	0	0	0	1	1	0	1	0	0	0	1	0		0		0
TRI_0520	P_0166	1	TRI_0521	2	39.7143	3225	3	8	9	9	7.33		18.2	0	3	3115	5	1	12	10	1	0	1	0	0	2	2	0	0	1	1	1	0	0	0	0	0	0	0	0	0	0	0	0		0		0
TRI_0521	P_0166	2	TRI_0520	2	39.7143	3225	3	8	9	9	7.33		18.2	0	3	3115	5	12	1	10	1	0	1	0	0	2	2	0	0	1	1	1	0	0	0	0	0	0	0	0	0	0	0	0		0		0
TRI_0522	P_0131	1	TRI_0523	2	38	3450	2	3	7	9			135.458	0	1		87	3	4	15	1	0	0	0	0	1	1	3	0	1	0	0	0	0	0	0	0	0	0	0	0	0	1	0		0		0
TRI_0523	P_0131	2	TRI_0522	2	38	3450	2	3	7	9			135.458	0	2		87	4	1	9	1	0	0	1	0	2	1	3	0	1	1	1	0	0	0	0	0	0	0	0	0	1	1	0		0		0
TRI_0524	P_0167	1	TRI_0525	1	30	848	1	6	9	10	7.28	7.33	61.2	0	6	2130	61	3	12	5	1	0	0	0	0	1	4	0	0	1	0	0	0	0	0	0	0	0	0	0	0	0	0	0		0		0
TRI_0525	P_0167	2	TRI_0524	1	30	848	1	6	9	10	7.28	7.33	61.2	0	6	2130	61	12	3	6	1	0	0	0	0	1	4	0	0	1	0	0	0	0	0	0	0	0	0	0	0	0	0	0		0		0
TRI_0526	P_0168	1	TRI_0527	1	40	3170	6	8	9	10	7.07	7.2	4.8	0	6	3015	4	2	12	5	1	0	0	0	1	2	3	0	0	1	1	1	0	0	0	0	0	0	0	0	0	0	0	0		0		0
TRI_0527	P_0168	2	TRI_0526	1	40	3170	6	8	9	10	7.07	7.2	4.8	0	6	3015	4	12	2	5	1	0	0	0	1	2	3	0	0	1	1	1	0	0	0	0	0	0	0	0	0	0	0	0		0		0
TRI_0528	P_0169	1	TRI_0529	1	39.2857	2960	2	9	9	10			5.78333	0	6	2770	5	3	12	10	1	0	0	0	0	1	3	0	0	1	0	0	0	0	0	0	1	0	1	0	0	0	0	0		0		0
TRI_0529	P_0169	2	TRI_0528	1	39.2857	2960	2	9	9	10			5.78333	0	6	2770	5	12	3	10	1	0	0	0	0	1	3	0	0	1	0	0	0	0	0	0	1	0	1	0	0	0	0	0		0		0
TRI_0530	P_0131	1	TRI_0531	2	38	3450	2	3	7	9			135.458	0	3		94	2	12	7	1	0	1	0	0	2	2	3	0	1	0	0	0	0	0	0	0	0	0	0	1	0	1	0		0		0
TRI_0531	P_0131	2	TRI_0530	2	38	3450	2	3	7	9			135.458	0	3		94	12	2	5	1	0	1	0	0	2	2	3	0	1	0	0	0	0	0	0	0	0	0	0	1	0	1	0		0		0
TRI_0532	P_0170	1	TRI_0533	1	38	3585	4	8	8	8	7.32	7.43	14.2	0	3	3750	14	3	12	8	1	0	1	0	0	2	2	3	0	1	0	0	0	0	0	0	0	0	0	0	0	1	1	0		0		0
TRI_0533	P_0170	2	TRI_0532	1	38	3585	4	8	8	8	7.32	7.43	14.2	0	3	3750	14	12	3	10	1	0	1	0	0	2	2	3	0	1	0	0	0	0	0	0	0	0	0	0	0	0	1	0		0		0
TRI_0534	P_0171	1	TRI_0535	2	39.5714	3260	4	1	4	8	6.95	7.03	4.7	0	6	3380	5	3	12	8	1	0	0	0	0	1	4	0	0	1	0	0	0	0	0	0	0	0	0	0	0	0	1	0		0		0
TRI_0535	P_0171	2	TRI_0534	2	39.5714	3260	4	1	4	8	6.95	7.03	4.7	0	6	3380	5	12	3	8	1	0	0	0	0	1	4	0	0	1	0	0	0	0	0	0	0	0	0	0	0	1	1	0		0		0
TRI_0536	P_0171	1	TRI_0537	2	39.5714	3260	4	1	4	8	6.95	7.03	4.7	0		3380	5	3	12	7	1	0	0	0	0	1	4	0	0	1	0	0	0	0	0	0	0	0	0	0	0	0	1	0		0		0
TRI_0537	P_0171	2	TRI_0536	2	39.5714	3260	4	1	4	8	6.95	7.03	4.7	0		3380	5	12	3	7	1	0	0	0	0	1	4	0	0	1	0	0	0	0	0	0	0	0	0	0	0	0	1	0		0		0
TRI_0538	P_0172	1	TRI_0539	1	38.1429	2930	2	9	9	9	7.33		5	0	3	2640	4	2	12	10	1	1	0	0	0	2	5	0	0	1	0	0	0	0	0	0	0	0	0	0	0	0	0	0		0		0
TRI_0539	P_0172	2	TRI_0538	1	38.1429	2930	2	9	9	9	7.33		5	0	3	2640	4	12	2	15	1	0	1	0	0	2	5	0	0	1	0	0	0	0	0	0	0	0	0	0	0	0	0	0		0		0
TRI_0540	P_0173	1	TRI_0541	1	40	3640	6	9	10	10	7.16	7.25	6.3	0	6	3540	2	1	12	10	1	0	0	0	1	2	4	0	0	1	1	1	0	0	0	0	1	0	1	0	0	0	1	0		0		0
TRI_0541	P_0173	2	TRI_0540	1	40	3640	6	9	10	10	7.16	7.25	6.3	0	6	3540	2	12	1	10	1	0	0	0	1	2	4	0	0	1	1	1	0	0	0	0	1	0	1	0	0	0	1	0		0		0
TRI_0542	P_0174	1	TRI_0543	2	35.7143	3320	2	9	10	10	7.32	7.42	6.2	0	6	3120	6	3	12	5	1	0	0	0	1	2	4	0	0	1	0	0	0	0	0	0	0	0	0	0	0	0	0	0		0		0
TRI_0543	P_0174	2	TRI_0542	2	35.7143	3320	2	9	10	10	7.32	7.42	6.2	0	6	3120	6	12	3	5	1	0	0	0	0	1	4	0	0	1	0	0	0	0	0	0	0	0	0	0	0	0	0	0		0		0
TRI_0544	P_0137	1	TRI_0545	2	27.7143	886	1	1	1	1	6.95	7.33	104.1	0	6		86	3	9	8	1	0	0	0	0	1	3	0	0	1	0	0	0	0	0	0	0	0	0	0	0	1	1	0		0		1	0.87
TRI_0545	P_0137	2	TRI_0544	2	27.7143	886	1	1	1	1	6.95	7.33	104.1	0	6		86	9	3	10	1	0	0	0	0	1	3	0	0	1	0	0	0	0	0	0	1	0	1	0	0	0	1	0		0		0
TRI_0546	P_0172	1	TRI_0547	1	38.1429	2930	2	9	9	9	7.33		5	0	3	2630	5	2	12	22	1	0	0	1	0	2	1	0	0	1	1	1	0	0	0	0	0	0	0	0	0	0	0	0		0		0
TRI_0547	P_0173	2	TRI_0546	1	40	3640	6	9	10	10	7.16	7.25	6.3	0	3	3450	3	12	2	10	1	0	0	1	0	2	1	0	0	1	1	1	0	0	0	0	0	0	0	0	0	0	1	0		0		0
TRI_0548	P_0161	2	TRI_0549	2	26.4286	960	1	1	3	4	7.15	7.37	119.6	0	4	1920	49	12	1	10	1	0	0	1	0	2	1	1	0	1	0	0	1	0	0	1	1	0	1	0	0	0	1	0		0		0
TRI_0549	P_0161	1	TRI_0548	2	26.4286	960	1	1	3	4	7.15	7.37	119.6	0	4	1920	49	1	12	13	1	0	0	1	0	2	1	1	0	1	0	0	1	0	0	1	1	0	1	0	0	0	1	0		0		0
TRI_0550	P_0175	1	TRI_0551	2	36	2650	3	3	4	5	7.3	7.37	17.6	0	88	2520	4	2	9	10	1	0	0	0	0	1	4	0	0	1	1	1	0	0	0	0	1	0	1	0	0	0	0	0		0		0
TRI_0551	P_0175	2	TRI_0550	2	36	2650	3	3	4	5	7.3	7.37	17.6	0	88	2520	4	9	2	10	1	0	0	0	0	1	4	0	0	1	1	1	0	0	0	0	1	0	1	0	0	0	0	0		0		0
TRI_0552	P_0135	1	TRI_0553	2	27.7143	1000	1	1	6	7	7.26	7.42	87.4	0	3		86	3	12	5	1	0	0	0	0	1	4	0	0	1	0	0	0	0	0	0	0	0	0	0	0	0	1	0		0		0
TRI_0553	P_0135	2	TRI_0552	2	27.7143	1000	1	1	6	7	7.26	7.42	87.4	0	3		86	12	3	10	1	0	0	0	0	1	4	0	0	1	0	0	0	0	0	0	0	0	0	0	0	0	1	0		0		0
TRI_0554	P_0176	1	TRI_0555	1	37.1429	3420	2	9	9	9	7.29	7.38	18	0	6	3080	4	3	12	15	1	0	0	0	0	1	3	0	0	1	0	0	0	0	0	0	0	0	0	0	0	0	1	0		0		0
TRI_0555	P_0176	2	TRI_0554	1	37.1429	3420	2	9	9	9	7.29	7.38	18	0	6	3080	4	12	3	10	1	0	0	0	0	1	3	0	0	1	0	0	0	0	0	0	0	0	0	0	0	0	1	0		0		0
TRI_0556	P_0161	1	TRI_0557	2	26.4286	960	1	1	3	4	7.15	7.37	119.6	0	5	1880	50	1	7	11	1	0	0	0	1	2	1	1	0	1	0	0	1	0	0	1	1	0	1	0	0	0	1	0		0		0
TRI_0557	P_0161	2	TRI_0556	2	26.4286	960	1	1	3	4	7.15	7.37	119.6	0	5	1880	50	7	1	13	1	0	0	0	1	2	1	1	0	1	0	0	1	0	0	1	1	0	1	0	0	0	1	0		0		0
TRI_0558	P_0177	1	TRI_0559	2	37.5714	3010	2	10	10	10	7.36	7.37	23.8	0	88	3360	15	1	4	10	1	0	1	0	0	2	2	0	0	1	0	0	1	0	0	0	0	0	0	0	0	0	1	0		0		0
TRI_0559	P_0177	2	TRI_0558	2	37.5714	3010	2	10	10	10	7.36	7.37	23.8	0	88	3360	15	4	1	10	1	0	0	0	0	1	2	0	0	1	0	0	1	0	0	0	0	0	0	0	0	1	1	0		1	38.3	0
TRI_0560	P_0166	1	TRI_0561	2	39.7143	3225	3	8	9	9	7.33		18.2	0	6	3330	17	3	9	8	1	0	0	0	1	2	3	0	0	1	0	0	0	0	0	0	0	0	0	0	0	0	0	0		0		0
TRI_0561	P_0166	2	TRI_0560	2	39.7143	3225	3	8	9	9	7.33		18.2	0	6	3330	17	9	3	5	1	0	0	0	0	1	3	0	0	1	0	0	0	0	0	0	0	0	0	0	0	0	0	0		0		0
TRI_0562	P_0161	1	TRI_0563	2	26.4286	960	1	1	3	4	7.15	7.37	119.6	0	5	1810	51	1	7	15	1	0	1	1	1	4	1	1	0	1	1	1	1	0	0	1	1	0	1	0	0	0	1	0		0		0
TRI_0563	P_0161	2	TRI_0562	2	26.4286	960	1	1	3	4	7.15	7.37	119.6	0	5	1810	51	7	1	15	1	0	1	1	1	4	1	2	0	1	1	1	0	0	0	1	1	0	1	0	0	0	1	0		0		0
TRI_0564	P_0173	1	TRI_0565	1	40	3640	6	9	10	10	7.16	7.25	6.3	0	88	3440	5	3	12	10	1	0	0	0	0	1	4	0	0	1	0	0	0	0	0	0	1	0	1	0	0	1	1	0		0		0
TRI_0565	P_0173	2	TRI_0564	1	40	3640	6	9	10	10	7.16	7.25	6.3	0	88	3440	5	12	3	10	1	0	0	0	0	1	4	0	0	1	0	0	0	0	0	0	1	0	1	0	0	1	1	0		0		0
TRI_0566	P_0113	1	TRI_0567	2	24.5714	580	1	2	6	6	7.37	7.43	185.168	0	88		156	2	12	5	1	0	0	0	1	2	4	0	0	1	0	0	0	0	0	0	0	0	0	0	0	0	1	0		0		0
TRI_0567	P_0113	2	TRI_0566	2	24.5714	580	1	2	6	6	7.37	7.43	185.168	0	88		156	12	2	5	1	0	0	0	1	2	4	0	0	1	0	0	0	0	0	0	0	0	0	0	0	0	1	0		0		0
TRI_0568	P_0177	1	TRI_0569	2	37.5714	3010	2	10	10	10	7.36	7.37	23.8	0	6	3400	17	3	12	10	1	0	0	0	0	1	4	0	0	1	0	0	0	0	0	0	0	0	0	0	0	0	1	0		0		0
TRI_0569	P_0177	2	TRI_0568	2	37.5714	3010	2	10	10	10	7.36	7.37	23.8	0	6	3400	17	12	3	10	1	0	0	0	0	1	4	0	0	1	0	0	0	0	0	0	0	0	0	0	0	0	1	0		0		0
TRI_0570	P_0178	1	TRI_0571	1	38.5714	3020	6	7	9	9	7.26	7.32	6	0	88	2950	2	3	12	5	1	0	0	0	0	1	3	0	0	1	1	1	0	0	0	0	0	0	0	0	0	0	0	0		0		0
TRI_0571	P_0178	2	TRI_0570	1	38.5714	3020	6	7	9	9	7.26	7.32	6	0	88	2950	2	12	3	10	1	0	0	0	0	1	3	0	0	1	1	1	0	0	0	0	0	0	0	0	0	0	0	0		0		0
TRI_0572	P_0179	1	TRI_0573	1	39.4286	3210	6	3	7	9	7.11	7.24	5.9	0	3	3450	12	1	12	15	1	0	1	0	0	2	4	3	0	1	1	1	1	0	0	0	0	0	0	0	0	0	0	0		0		0
TRI_0573	P_0179	2	TRI_0572	1	39.4286	3210	6	3	7	9	7.11	7.24	5.9	0	3	3450	12	12	1	10	1	0	0	0	0	1	4	3	0	1	1	1	1	0	0	0	0	0	0	0	0	0	0	0		0		0
TRI_0574	P_0137	1	TRI_0575	2	27.7143	886	1	1	1	1	6.95	7.33	104.1	0	5		92	3	7	10	1	0	0	0	0	1	1	0	0	1	0	0	0	0	0	0	1	0	1	0	0	0	1	0		0		0
TRI_0575	P_0137	2	TRI_0574	2	27.7143	886	1	1	1	1	6.95	7.33	104.1	0	5		92	7	3	10	1	0	0	1	0	2	1	2	0	1	1	1	0	0	0	0	1	0	1	0	0	0	1	0		0		0
TRI_0576	P_0156	1	TRI_0577	2	26.5714	950	1	1	4	8	7.11	7.03	121.9	0	88	2900	75	2	7	15	1	0	0	1	0	2	3	2	0	1	0	0	0	0	0	0	1	0	1	0	0	1	1	0		0		0
TRI_0577	P_0156	2	TRI_0576	2	26.5714	950	1	1	4	8	7.11	7.03	121.9	0	88	2900	75	7	2	10	1	0	0	0	0	1	3	2	0	1	0	0	0	0	0	0	1	0	1	0	0	0	1	0		0		0
TRI_0578	P_0180	1	TRI_0579	1	41	3570	4	5	7	7	7.08	7.17	8.8	0	3	3460	2	1	12	12	1	0	1	0	0	2	2	3	0	1	2	1	0	0	0	0	1	0	1	0	0	0	0	0		0		0
TRI_0579	P_0180	2	TRI_0578	1	41	3570	4	5	7	7	7.08	7.17	8.8	0	3	3460	2	12	1	12	1	0	1	0	0	2	2	3	0	1	2	1	0	0	0	0	1	0	1	0	0	0	0	0		0		0
TRI_0580	P_0176	1	TRI_0581	1	37.1429	3420	2	9	9	9	7.29	7.38	18	0	3	3300	12	3	12	7	1	0	1	0	1	3	4	0	0	1	0	0	0	0	0	0	0	0	0	0	0	1	1	0		0		1	0.91
TRI_0581	P_0176	2	TRI_0580	1	37.1429	3420	2	9	9	9	7.29	7.38	18	0	3	3300	12	12	3	14	1	0	1	0	1	3	4	0	0	1	0	0	0	0	0	0	0	0	0	0	0	1	1	0		0		1	0.91
TRI_0582	P_0181	1	TRI_0583	2	38.2857	2970	3	9	10	10	7.27	7.37	13.8	0	3	2900	1	1	12		1	0	1	0	0	2	5	1	0	1	1	1	0	0	0	0	1	0	1	0	0	1	1	0		0		0
TRI_0583	P_0181	2	TRI_0582	2	38.2857	2970	3	9	10	10	7.27	7.37	13.8	0	3	2900	1	12	1	10	1	0	1	0	0	2	5	1	0	1	1	1	0	0	0	0	1	0	1	0	0	1	1	0		0		0
TRI_0584	P_0182	1		1	35.8571	1440	1	2	6	6	7.04	7.14	27.2	0	6	1465	3	1	12	12	1	1	0	0	0	2	1	0	0	1	1	1	1	0	0	0	1	0	1	0	0	1	1	0		0		0
TRI_0585	P_0180	1	TRI_0586	1	41	3570	4	5	7	7	7.08	7.17	8.8	0	3	3680	9	3	12	8	1	0	0	0	0	1	4	0	0	1	0	0	0	0	0	0	0	0	0	0	0	0	0	0		0		0
TRI_0586	P_0180	2	TRI_0585	1	41	3570	4	5	7	7	7.08	7.17	8.8	0	3	3680	9	12	1212	5	1	0	0	0	0	1	4	0	0	1	0	0	0	0	0	0	0	0	0	0	0	0	0	0		0		0
TRI_0587	P_0180	2	TRI_0586	1	41	3570	4	5	7	7	7.08	7.17	8.8	0	3	3730	10	1212	3	5	1	0	0	0	0	1	4	0	0	1	0	0	0	0	0	0	0	0	0	0	0	0	0	0		0		0
TRI_0588	P_0179	1	TRI_0589	1	39.4286	3210	6	3	7	9	7.11	7.24	5.9	0	4	4120	29	2	12	6	1	0	0	0	1	2	2	0	0	1	1	1	0	0	0	0	0	0	0	0	0	0	0	0		0		0
TRI_0589	P_0179	2	TRI_0588	1	39.4286	3210	6	3	7	9	7.11	7.24	5.9	0	4	4120	29	12	2	7	1	0	0	0	1	2	2	0	0	1	1	1	0	0	0	0	0	0	0	0	0	0	0	0		0		0
TRI_0590	P_0179	1		1	39.4286	3210	6	3	7	9	7.11	7.24	5.9	0	1	4190	30	2	4	15	1	0	0	0	0	1	2	0	0	1	1	1	0	0	0	0	0	0	0	0	0	0	0	0		0		0
TRI_0591	P_0183	2	TRI_0592	1	38	3280	5	10	10	10	7.32	7.4	4.2	0	3	3690	27	12	1	10	1	0	1	0	1	3	2	0	0	1	1	1	0	0	0	0	0	0	0	0	0	0	0	0		0		0
TRI_0592	P_0183	1	TRI_0591	1	38	3280	5	10	10	10	7.32	7.4	4.2	0	3	3690	27	1	12	10	1	0	0	0	1	2	2	0	0	1	1	1	0	0	0	0	0	0	0	0	0	0	0	0		0		0
TRI_0593	P_0184	1		2	37.1429	1845	2	9	10	10	7.21	7.32	15.5	0	1	2560	16	1	7	20	1	0	0	1	1	3	2	1	0	1	1	1	1	1	1	1	1	0	1	1	0	1	1	0		0		0
TRI_0596	P_0161	2	TRI_0597	2	26.4286	960	1	1	3	4	7.15	7.37	119.6	0	3	3020	84	12	2	12	1	0	1	0	0	2	5	2	0	1	0	0	0	0	0	1	1	0	1	0	0	0	1	0		0		0
TRI_0597	P_0161	1	TRI_0596	2	26.4286	960	1	1	3	4	7.15	7.37	119.6	0	3	3020	84	2	12		1	0	1	0	0	2	5	2	0	1	0	0	0	0	0	1	1	0	1	0	0	0	1	0		0		0
TRI_0598	P_0186	1	TRI_0599	2	35.8571	3070	6	3	7	8	7.35	7.38	23.7	0	4	3340	4	1	12	15	1	1	0	1	0	3	1	1	0	1	2	1	1	0	0	1	1	0	1	1	1	1	1	0		0		0
TRI_0599	P_0186	2	TRI_0598	2	35.8571	3070	6	3	7	8	7.35	7.38	23.7	0	4	3340	4	12	1	15	1	1	0	0	1	3	1	1	0	1	2	1	1	0	0	1	1	0	1	1	1	1	1	0		0		0
TRI_0600	P_0187	1	TRI_0601	1	40.1429	3330	2	9	10	10	7.2	7.29	59.2	0	6	3330	0	1	12	5	1	0	1	0	0	2	2	0	0	1	0	0	1	0	0	0	1	0	1	0	0	0	0	0		0		0
TRI_0601	P_0187	2	TRI_0600	1	40.1429	3330	2	9	10	10	7.2	7.29	59.2	0	6	3330	0	12	1		1	0	0	0	1	2	2	0	0	1	0	0	1	0	0	0	1	0	1	0	0	0	0	0		0		0
TRI_0602	P_0186	1	TRI_0603	2	35.8571	3070	6	3	7	8	7.35	7.38	23.7	0	3	3100	6	1	12	5	1	0	0	1	0	2	1	1	0	1	1	1	1	1	0	1	1	0	1	1	1	0	1	0		0		0
TRI_0603	P_0186	2	TRI_0602	2	35.8571	3070	6	3	7	8	7.35	7.38	23.7	0	3	3100	6	12	1	10	1	0	1	0	0	2	1	1	0	1	1	1	1	1	0	1	1	0	1	1	1	0	1	0		0		0
TRI_0604	P_0188	2	TRI_0605	2	36	1780	2	9	10	10	7.4		32.8	0		1720	1	12	1	10	1	0	1	0	0	2	1	0	0	1	1	1	1	0	0	0	1	0	1	0	0	0	1	0		0		0
TRI_0605	P_0188	1	TRI_0604	2	36	1780	2	9	10	10	7.4		32.8	0		1720	1	1	12	10	1	0	1	0	0	2	1	0	0	1	1	1	1	0	0	0	1	0	1	0	0	0	1	0		0		0
TRI_0606	P_0188	2	TRI_0607	2	36	1780	2	9	10	10	7.4		32.8	0	2	1720	2	4	1	10	1	0	0	1	0	2	1	1	0	1	2	1	1	1	1	0	1	0	1	1	0	1	1	0		0		0
TRI_0607	P_0188	1	TRI_0606	2	36	1780	2	9	10	10	7.4		32.8	0	1	1720	2	1	4	7	1	0	1	0	0	2	1	3	0	1	1	1	0	0	0	0	0	0	0	0	0	0	1	0		0		0
TRI_0608	P_0189	1	TRI_0609	2	38.2857	1960	6	9	10	10	7.32	7.33	6	0	6	1890	3	3	12	5	1	0	0	0	1	2	4	0	0	1	0	0	0	0	0	0	0	0	0	0	0	0	0	0		0		0
TRI_0609	P_0189	2	TRI_0608	2	38.2857	1960	6	9	10	10	7.32	7.33	6	0	6	1890	3	12	3	10	1	0	0	0	1	2	4	0	0	1	0	0	0	0	0	0	0	0	0	0	0	0	0	0		0		0
TRI_0610	P_0190	1	TRI_0611	2	41	4440	4	1	4	3	7.11	7.15	27.5	0	3	4640	8	1	12	6	1	1	1	0	0	3	5	0	0	1	3	1	1	0	0	1	1	0	1	1	0	1	1	0		0		1	0.91
TRI_0611	P_0190	2	TRI_0610	2	41	4440	4	1	4	3	7.11	7.15	27.5	0	3	4640	8	12	1	10	1	1	1	0	0	3	5	0	0	1	3	1	1	0	0	1	1	0	1	1	0	1	1	0		0		1	0.9
TRI_0612	P_0187	1	TRI_0613	1	40.1429	3330	2	9	10	10	7.2	7.29	59.2	0	88	3190	4	2	12	5	1	1	0	0	1	3	2	0	0	1	0	0	1	0	0	0	1	0	1	0	0	0	0	0		0		0
TRI_0613	P_0187	2	TRI_0612	1	40.1429	3330	2	9	10	10	7.2	7.29	59.2	0	88	3190	4	12	2	10	1	1	0	0	1	3	2	0	0	1	0	0	1	0	0	0	1	0	1	0	0	0	0	0		0		0
TRI_0614	P_0187	1	TRI_0615	1	40.1429	3330	2	9	10	10	7.2	7.29	59.2	0	1	3190	4	2	4	3	1	1	0	0	1	3	2	0	0	1	1	1	1	0	0	0	1	0	1	0	0	0	0	0		0		0
TRI_0615	P_0187	2	TRI_0614	1	40.1429	3330	2	9	10	10	7.2	7.29	59.2	0	2	3190	4	4	2	5	1	1	0	0	1	3	2	0	0	1	1	1	0	0	0	0	1	0	1	0	0	0	0	0		0		0
TRI_0616	P_0191	2	TRI_0617	1	38.7143	2475	4	1	1	1	7.17	7.29	10.3	1	3	2710	7	12	1	12	1	0	0	1	0	2	5	1	0	1	0	0	1	0	0	0	1	0	1	0	0	0	0	0		0		0
TRI_0617	P_0191	1	TRI_0616	1	38.7143	2475	4	1	1	1	7.17	7.29	10.3	1	3	2710	7	1	12	13	1	0	0	1	0	2	5	1	0	1	0	0	1	0	0	0	1	0	1	0	0	0	0	0		0		0
TRI_0618	P_0192	2	TRI_0619	1	38.7143	2680	6	8	9	9		7.36	6.1	0	88	2680	0	9	2	7	1	0	0	0	0	1	3	0	0	1	0	0	0	0	0	0	0	0	0	0	0	0	0	0		0		0
TRI_0619	P_0192	1	TRI_0618	1	38.7143	2680	6	8	9	9		7.36	6.1	0	88	2680	0	2	9	7	1	0	0	0	0	1	3	0	0	1	0	0	0	0	0	0	0	0	0	0	0	0	0	0		0		0
TRI_0620	P_0192	1		1	38.7143	2680	6	8	9	9		7.36	6.1	0	88	2680	0	2	9	7	1	0	0	0	0	1	3	0	0	1	0	0	0	0	0	0	0	0	0	0	0	0	0	0		0		0
TRI_0621	P_0045	1	TRI_0622	2	38.2857	3400	4	1	1	2	7.03	6.87	13.3	0	3		8	1	12	9	1	0	1	0	0	2	5	3	0	1	1	1	1	0	0	0	1	0	1	0	0	0	0	0		0		0
TRI_0622	P_0045	2	TRI_0621	2	38.2857	3400	4	1	1	2	7.03	6.87	13.3	0	3		374	12	1	13	1	1	1	0	0	3	5	3	0	1	1	1	1	0	0	0	1	0	1	0	0	0	0	0		0		0
TRI_0623	P_0187	1	TRI_0624	1	40.1429	3330	2	9	10	10	7.2	7.29	59.2	0	1	3180	6	1	4	10	1	0	1	0	0	2	1	0	0	1	1	1	1	0	0	0	1	0	1	0	0	0	0	0		0		0
TRI_0624	P_0187	2	TRI_0623	1	40.1429	3330	2	9	10	10	7.2	7.29	59.2	0	2	3180	6	4	1	10	1	0	1	0	0	2	1	1	0	1	2	1	1	0	0	1	1	1	1	1	0	0	0	0		0		0
TRI_0625	P_0193	1	TRI_0626	2	40.4286	3140	2	9	9	10	7.3		26.1	0	1	2965	4	1	4	10	1	0	1	0	0	2	1	0	0	1	0	0	1	0	0	0	1	0	1	0	0	0	1	0		0		0
TRI_0626	P_0193	2	TRI_0625	2	40.4286	3140	2	9	9	10	7.3		26.1	0	2	2965	4	4	1	10	1	0	0	1	0	2	1	1	0	1	2	1	1	1	1	0	1	0	1	0	0	1	1	1	35.6	0		0
TRI_0627	P_0194	1	TRI_0628	2	37	2560	4	2	6	7	6.84	6.88	8.1	0	3	2560	8	3	12	15	1	0	0	0	0	1	4	0	0	1	0	0	0	0	0	0	1	0	1	0	0	0	0	0		0		0
TRI_0628	P_0194	2	TRI_0627	2	37	2560	4	2	6	7	6.84	6.88	8.1	0	3	2560	8	12	3	8	1	0	0	0	0	1	4	0	0	1	0	0	0	0	0	0	1	0	1	0	0	0	0	0		0		0
TRI_0629	P_0195	1	TRI_0630	2	32	1685	1	1	1	1	6.97		42	0	3	1850	17	2	12	11	1	1	1	0	0	3	5	2	0	1	0	0	1	0	0	0	1	0	1	0	0	1	1	0		0		0
TRI_0630	P_0195	2	TRI_0629	2	32	1685	1	1	1	1	6.97		42	0	3	1850	17	12	2	10	1	1	1	0	0	3	5	2	0	1	0	0	1	0	0	0	1	0	1	0	0	0	1	0		0		0
TRI_0631	P_0156	1	TRI_0632	2	26.5714	950	1	1	4	8	7.11	7.03	121.9	0	1	4500	119	3	4	11	1	0	0	0	0	1	3	0	0	1	1	1	0	0	0	0	0	0	0	0	0	1	1	0		0		0
TRI_0632	P_0156	2	TRI_0631	2	26.5714	950	1	1	4	8	7.11	7.03	121.9	0	2	4500	119	4	3	14	1	1	0	0	0	2	3	0	0	1	1	1	0	0	0	0	0	0	0	0	0	0	1	0		0		0
TRI_0633	P_0161	1	TRI_0634	2	26.4286	960	1	1	3	4	7.15	7.37	119.6	0	1	3600	101	2	4	5	1	0	0	0	0	1	1	3	0	1	1	1	0	0	0	0	1	0	1	0	0	0	1	0		0		0
TRI_0634	P_0161	2	TRI_0633	2	26.4286	960	1	1	3	4	7.15	7.37	119.6	0	2	3600	101	4	2	7	1	0	1	0	0	2	1	3	0	1	1	1	0	0	0	0	1	0	1	0	0	0	1	0		0		0
TRI_0635	P_0192	1	TRI_0636	1	38.7143	2680	6	8	9	9		7.36	6.1	0	3	2600	7	3	12	10	1	0	0	0	0	1	4	0	0	1	0	0	0	0	0	0	1	0	1	0	0	0	0	0		0		0
TRI_0636	P_0192	2	TRI_0635	1	38.7143	2680	6	8	9	9		7.36	6.1	0	3	2600	7	12	3	10	1	0	0	0	0	1	4	0	0	1	0	0	0	0	0	0	0	0	0	0	0	0	0	0		0		0
TRI_0637	P_0193	1		2	40.4286	3140	2	9	9	10	7.3		26.1	0	88	3540	11	1	12	10	1	0	0	0	0	1	1	0	0	1	0	0	1	0	0	0	1	0	1	0	0	0	1	0		0		0
TRI_0638	P_0196	1	TRI_0639	1	40.1429	3300	2	8	10	10	7.26	7.32	33.1	0	88	3670	27	2	12	45	1	0	0	0	0	1	3	0	0	1	0	0	0	0	0	0	1	0	1	0	0	1	1	0		0		0
TRI_0639	P_0196	2	TRI_0638	1	40.1429	3300	2	8	10	10	7.26	7.32	33.1	0	88	3670	27	12	2		1	0	0	0	0	1	3	0	0	1	0	0	0	0	0	0	1	0	1	0	0	1	1	0		0		1	0.88
TRI_0640	P_0195	1		2	32	1685	1	1	1	1	6.97		42	0	6	1930	24	2	7		1	0	0	0	1	2	3	0	0	1	0	0	0	0	0	0	1	0	1	0	0	1	1	0		0		0
TRI_0641	P_0195	1		2	32	1685	1	1	1	1	6.97		42	0	6	1930	24	2	12	10	1	0	0	0	0	1	4	0	0	1	0	0	0	0	0	0	1	0	1	0	0	0	1	0		0		0
TRI_0642	P_0197	1	TRI_0643	2	39.1429	3000	4	9	9	9	7.21	7.34	8	0	3	3680	32	1	12	4	1	0	1	0	0	2	5	0	0	1	1	1	0	0	0	0	1	0	1	0	0	0	0	0		0		0
TRI_0643	P_0197	2	TRI_0642	2	39.1429	3000	4	9	9	9	7.21	7.34	8	0	3	3680	32	12	1	6	1	0	1	0	0	2	5	0	0	1	1	1	0	0	0	0	1	0	1	0	0	0	0	0		0		0
TRI_0644	P_0190	1		2	41	4440	4	1	4	3	7.11	7.15	27.5	0	6	4990	23	3	12		1	0	0	0	1	2	4	0	0	1	0	0	0	0	0	0	1	0	1	0	0	0	1	0		0		0
TRI_0645	P_0187	1	TRI_0646	1	40.1429	3330	2	9	10	10	7.2	7.29	59.2	0	88	3730	18	1	12	10	1	0	0	0	0	1	4	0	0	1	0	0	1	0	0	0	1	0	1	0	0	0	0	0		0		0
TRI_0646	P_0187	2	TRI_0645	1	40.1429	3330	2	9	10	10	7.2	7.29	59.2	0	88	3730	18	12	1	10	1	0	0	0	0	1	4	0	0	1	0	0	1	0	0	0	1	0	1	0	0	0	0	0		0		0
TRI_0647	P_0190	2	TRI_0648	2	41	4440	4	1	4	3	7.11	7.15	27.5	0	6	4960	24	12	3		1	0	0	0	0	1	4	0	0	1	0	0	0	0	0	0	1	0	1	0	0	0	1	0		0		0
TRI_0648	P_0190	1	TRI_0647	2	41	4440	4	1	4	3	7.11	7.15	27.5	0	6	4960	24	3	12	10	1	0	0	0	0	1	4	0	0	1	0	0	0	0	0	0	1	0	1	0	0	0	1	0		0		0
TRI_0649	P_0195	1		2	32	1685	1	1	1	1	6.97		42	0	6	1940	25	2	12		1	0	0	0	0	1	4	0	0	1	0	0	0	0	0	0	1	0	1	0	0	0	1	0		0		0
TRI_0650	P_0198	1	TRI_0651	1	41	3310	3	6	8	10	7.1	7.15	1.8	0	3	3060	8	3	12	4	1	0	0	0	0	1	4	0	0	1	1	1	0	0	0	0	0	0	0	0	0	0	0	0		0		0
TRI_0651	P_0198	2	TRI_0650	1	41	3310	3	6	8	10	7.1	7.15	1.8	0	3	3060	8	12	3	7	1	0	0	0	0	1	4	0	0	1	1	1	0	0	0	0	0	0	0	0	0	0	0	0		0		0
TRI_0652	P_0127	1	TRI_0653	1	28.4286	690	1	8	8	8	7.26	7.34	191.771	0	5		168	2	7	10	1	0	0	1	0	2	4	3	0	1	1	1	0	0	0	0	1	0	1	0	0	0	1	0		0		0
TRI_0653	P_0127	2	TRI_0652	1	28.4286	690	1	8	8	8	7.26	7.34	191.771	0	5		168	7	2	10	1	0	0	1	0	2	4	3	0	1	1	1	0	0	0	0	1	0	1	0	0	1	1	0		0		0
TRI_0654	P_0199	1	TRI_0655	1	39.1429	2750	4	9	9	10	7.33	7.39	4.42222	0	3		35	2	12	6	1	0	0	0	0	1	5	0	0	1	1	1	0	0	0	0	0	0	0	0	0	0	1	0		0		0
TRI_0655	P_0199	2	TRI_0654	1	39.1429	2750	4	9	9	10	7.33	7.39	4.42222	0	3		35	12	2	11	1	0	0	0	0	1	5	0	0	1	1	1	0	0	0	0	0	0	0	0	0	1	1	0		1	38	0
TRI_0656	P_0200	1	TRI_0657	2	37.7143	2980	2	9	10	10	7.33	7.36	79.6	0	3	2770	1	1	12	6	1	0	0	0	1	2	4	0	0	1	0	0	0	0	0	0	0	0	0	0	0	0	1	0		0		0
TRI_0657	P_0200	2	TRI_0656	2	37.7143	2980	2	9	10	10	7.33	7.36	79.6	0	3	2770	1	12	1	15	1	0	0	0	1	2	4	0	0	1	0	0	0	0	0	0	0	0	0	0	0	0	1	0		0		0
TRI_0658	P_0200	1	TRI_0659	2	37.7143	2980	2	9	10	10	7.33	7.36	79.6	0	88	2790	2	1	12	5	1	1	0	0	0	2	2	0	0	1	1	1	1	0	0	0	1	0	1	0	0	0	1	0		0		0
TRI_0659	P_0200	2	TRI_0658	2	37.7143	2980	2	9	10	10	7.33	7.36	79.6	0	88	2790	2	12	1	8	1	1	0	0	0	2	2	0	0	1	1	1	1	0	0	0	1	0	1	0	0	0	1	0		0		0
TRI_0660	P_0200	1	TRI_0661	2	37.7143	2980	2	9	10	10	7.33	7.36	79.6	0	1	2810	3	1	4	10	1	0	0	1	0	2	1	0	0	1	1	1	1	0	0	0	1	0	1	0	0	0	1	0		0		0
TRI_0661	P_0200	2	TRI_0660	2	37.7143	2980	2	9	10	10	7.33	7.36	79.6	0	2	2810	3	4	1	10	1	0	0	1	0	2	1	1	0	1	2	1	1	0	1	0	1	0	1	0	1	1	1	0		0		0
TRI_0662	P_0188	1	TRI_0663	2	36	1780	2	9	10	10	7.4		32.8	0	88	1810	29	3	12	10		0					4	0	0	1	0	0	0	0	0	0	0	0	0	0	0	1	1	0		0		0
TRI_0663	P_0188	2	TRI_0662	2	36	1780	2	9	10	10	7.4		32.8	0	88	1810	29	12	3	10		0					4	0	0	1	0	0	0	0	0	0	1	0	1	0	0	1	1	0		0		0
TRI_0664	P_0201	1	TRI_0665	1	35	1640	1	9	10	10	7.34		20.1	0	6	1630	3	2	12	10	1	1	0	0	1	3	1	0	0	1	0	0	1	0	0	0	1	0	1	0	0	0	1	0		0		0
TRI_0665	P_0201	2	TRI_0664	1	35	1640	1	9	10	10	7.34		20.1	0	6	1630	3	12	2	10	1	0	0	0	1	2	1	0	0	1	0	0	1	0	0	0	1	0	1	0	0	0	1	0		0		0
TRI_0666	P_0202	1	TRI_0667	2	37.8571	2680	2	7	10	10	7.21	7.28	10.9	0	1	2610	1	1	4	10	1	0	1	0	0	2	2	0	0	1	1	1	1	0	0	0	1	0	1	0	0	0	1	0		0		0
TRI_0667	P_0202	2	TRI_0666	2	37.8571	2680	2	7	10	10	7.21	7.28	10.9	0	2	2610	1	4	1	10	1	0	0	1	0	2	2	1	0	1	2	1	1	0	0	1	1	0	1	1	0	1	1	0		0		0
TRI_0668	P_0201	2	TRI_0669	1	35	1640	1	9	10	10	7.34		20.1	0	3	1920	11	12	3	10	1	0	0	0	0	1	4	0	0	1	1	1	0	0	0	0	1	0	1	0	0	1	1	0		0		0
TRI_0669	P_0201	1	TRI_0668	1	35	1640	1	9	10	10	7.34		20.1	0	3	1920	11	3	12	10	1	0	0	0	0	1	4	0	0	1	1	1	0	0	0	0	1	0	1	0	0	0	1	0		0		0
TRI_0670	P_0202	1	TRI_0671	2	37.8571	2680	2	7	10	10	7.21	7.28	10.9	0	88	2740	5	1	12	10	1	0	0	0	1	2	2	0	0	1	1	1	1	0	0	0	1	0	1	1	0	0	1	0		0		0
TRI_0671	P_0202	2	TRI_0670	2	37.8571	2680	2	7	10	10	7.21	7.28	10.9	0	88	2740	5	12	1	10	1	0	0	0	1	2	2	0	0	1	1	1	1	0	0	0	1	0	1	0	0	0	1	0		0		0
TRI_0672	P_0203	1	TRI_0673	2	38.8571	3290	2	9	10	10	7.35	7.38	13.1	0	6	3150	2	1	12	7	1	0	0	0	0	1	4	0	0	1	0	0	0	0	0	0	1	0	1	0	0	0	0	0		0		0
TRI_0673	P_0203	2	TRI_0672	2	38.8571	3290	2	9	10	10	7.35	7.38	13.1	0	6	3150	2	12	1	5	1	0	0	0	0	1	4	0	0	1	0	0	0	0	0	0	1	0	1	0	0	0	0	0		0		0
TRI_0674	P_0204	1	TRI_0675	1	41.2857	2870	6	9	8	9	7.27	7.34	6	0	88	2660	8	2	12	5	1	0	0	0	1	2	4	0	0	1	0	0	0	0	0	0	0	0	0	0	0	0	0	0		0		0
TRI_0675	P_0204	2	TRI_0674	1	41.2857	2870	6	9	8	9	7.27	7.34	6	0	88	2660	8	12	2	5	1	0	0	0	1	2	4	0	0	1	0	0	0	0	0	0	0	0	0	0	0	0	0	0		0		0
TRI_0676	P_0205	1	TRI_0677	2	41.1429	3510	3	7	9	10	7.05	7.06	14.6	0	3	3530	4	1	12	20	1	1	0	1	0	3	5	1	0	1	1	1	1	0	0	1	1	0	1	0	0	0	0	0		0		0
TRI_0677	P_0205	2	TRI_0676	2	41.1429	3510	3	7	9	10	7.05	7.06	14.6	0	3	3530	4	12	1	15	1	1	0	1	0	3	5	1	0	1	1	1	1	0	0	1	1	0	1	0	0	0	0	0		0		0
TRI_0678	P_0206	1	TRI_0679	1	41.2857	1330	2	5	8	8	7.32	7.23	169.133	1	88	1520	14	1	12	46	1	0	0	1	0	2	1	2	0	1	1	1	1	0	1	1	1	0	1	0	0	1	1	0		0		1	0.64
TRI_0679	P_0206	2	TRI_0678	1	41.2857	1330	2	5	8	8	7.32	7.23	169.133	1	4	1520	14	12	1	15	1	0	0	1	0	2	1	2	0	1	1	1	1	0	1	1	1	0	1	0	0	1	1	0		0		1
TRI_0680	P_0207	1		1	38	2500	2	4	9	10		7.33	3.5	0	1	2590	4	1	4	10	1	0	0	0	0	1	2	0	0	1	1	1	1	1	0	0	0	0	0	0	0	1	1	0		0		1	0.9
TRI_0681	P_0206	1	TRI_0682	1	41.2857	1330	2	5	8	8	7.32	7.23	169.133	1	4	1560	15	1	12	12	1	0	0	0	1	2	1	2	0	1	1	1	1	0	1	1	1	0	1	0	0	1	1	0		0		0
TRI_0682	P_0206	1	TRI_0681	1	41.2857	1330	2	5	8	8	7.32	7.23	169.133	1	4	1560	15	12	1	10	1	0	0	0	1	2	1	2	0	1	1	1	1	0	1	1	1	0	1	0	0	1	1	0		0		0
TRI_0683	P_0208	1	TRI_0684	2	39	3170	2	8	9	9		7.37	11	0	1	52	18	1	4	7	1	0	1	0	0	2	1	0	0	1	1	1	0	0	0	0	1	0	1	0	0	0	0	0		0		0
TRI_0684	P_0208	2	TRI_0683	2	39	3170	2	8	9	9		7.37	11	0	2	52	18	4	1	8	1	0	0	1	0	2	1	0	0	1	2	1	0	0	0	0	0	0	0	0	0	0	0	0		0		0
TRI_0686	P_0209	1	TRI_0687	2	41.7143	3760	6	9	9	10	7.29	7.34	25.6	1	4	3550	2	1	12	11	1	0	0	1	0	2	2	2	0	1	1	1	1	1	1	0	1	0	1	0	0	0	1	0		0		0
TRI_0687	P_0209	2	TRI_0686	2	41.7143	3760	6	9	9	10	7.29	7.34	25.6	1	4	3550	2	12	1	11	1	0	0	1	0	2	2	2	0	1	1	1	1	1	1	0	1	0	1	0	0	0	1	0		0		0
TRI_0688	P_0210	1	TRI_0689	1	34.4286	3000	1	7	8	10	7.12	7.21	17.6	0	6	3100	9	3	12	10	1	0	0	0	0	1	4	0	0	1	0	0	0	0	0	0	1	0	1	0	0	0	0	0		0		0
TRI_0689	P_0210	2	TRI_0688	1	34.4286	3000	1	7	8	10	7.12	7.21	17.6	0	6	3100	9	12	3	10	1	0	0	0	0	1	4	0	0	1	0	0	0	0	0	0	1	0	1	0	0	0	0	0		0		0
TRI_0690	P_0206	1	TRI_0691	1	41.2857	1330	2	5	8	8	7.32	7.23	169.133	1	3	1535	20	1	12	10	1	0	1	0	0	2	5	2	0	1	0	0	0	0	0	0	1	0	1	0	0	0	1	0		0		0
TRI_0691	P_0206	2	TRI_0690	1	41.2857	1330	2	5	8	8	7.32	7.23	169.133	1	6	1535	20	12	1	5	1	0	1	0	0	2	5	2	0	1	0	0	0	0	0	0	1	0	1	0	0	0	1	0		0		0
TRI_0692	P_0206	2	TRI_0691	1	41.2857	1330	2	5	8	8	7.32	7.23	169.133	1	6	1535	20	12	1	10	1	0	1	0	0	2	5	2	0	1	0	0	0	0	0	0	1	0	1	0	0	0	1	0		0		0
TRI_0693	P_0211	1	TRI_0694	2	37.2857	2120	6	9	10	10	7.27	7.32	5.6	0	6	1945	5	3	12	5	1	0	0	0	1	2	4	0	0	1	1	1	0	0	0	0	0	0	0	0	0	0	0	0		0		0
TRI_0694	P_0211	2	TRI_0693	2	37.2857	2120	6	9	10	10	7.27	7.32	5.6	0	6	1940	5	12	3	10	1	0	0	0	0	1	4	0	0	1	1	1	0	0	0	0	0	0	0	0	0	0	0	0		0		0
TRI_0695	P_0212	1	TRI_0697	1	38.5714	2810	2	9	10	10	7.3	7.36	1.2	0	4	2810	0	1	12	15	1	0	0	1	0	2	1	2	0	1	0	0	1	0	1	0	1	0	1	0	0	0	1	0		0		0
TRI_0696	P_0212	1		1	38.5714	2810	2	9	10	10	7.3	7.36	1.2	0	1	2810	0	1	4	30	1	1	0	1	1	4	2	1	0	1	0	0	1	1	1	1	1	0	1	1	0	1	1	0		0		1	0.5
TRI_0697	P_0212	1	TRI_0695	1	38.5714	2810	2	9	10	10	7.3	7.36	1.2	0	4	2810	0	12	1	10	1	0	0	1	0	2	1	2	0	1	0	0	1	0	0	0	1	0	1	0	0	1	1	0		0		1	0.9
TRI_0698	P_0213	1	TRI_0699	2	38	3830	4	0	4	6	6.82	7.22	15.3	0	3	4010	6	2	12	8	1	0	0	0	0	1	4	0	0	1	1	1	0	0	0	0	1	0	1	1	0	0	0	0		0		0
TRI_0699	P_0213	2	TRI_0698	2	38	3830	4	0	4	6	6.82	7.22	15.3	0	3	4010	6	12	2	7	1	0	0	0	0	1	4	0	0	1	1	1	0	0	0	0	1	0	1	1	0	0	0	0		0		0
TRI_0700	P_0210	1	TRI_0701	1	34.4286	3000	1	7	8	10	7.12	7.21	17.6	0	6	3170	11	3	12	5	1	0	0	0	0	1	4	0	0	1	0	0	0	0	0	0	1	0	1	0	0	0	0	0		0		0
TRI_0701	P_0210	2	TRI_0700	1	34.4286	3000	1	7	8	10	7.12	7.21	17.6	0	6	3170	11	12	3	5	1	0	0	0	0	1	4	0	0	1	0	0	0	0	0	0	1	0	1	0	0	0	0	0		0		0
TRI_0702	P_0213	1	TRI_0703	2	38	3830	4	0	4	6	6.82	7.22	15.3	0	88	3960	7	2	12	6	1	0	0	0	0	1	4	0	0	1	1	1	0	0	0	0	1	0	1	1	0	0	0	0		0		0
TRI_0703	P_0213	2	TRI_0702	2	38	3830	4	0	4	6	6.82	7.22	15.3	0	88	3960	7	12	2	7	1	0	0	0	0	1	4	0	0	1	1	1	0	0	0	0	1	0	1	1	0	0	0	0		0		0
TRI_0704	P_0214	1	TRI_0705	2	38.7143	3300	6	2	4	6	7.11	7.24	40.5	0	88	3470	23	2	12	8	1	0	0	0	0	1	4	0	0	1	0	0	1	0	0	0	1	0	1	0	0	0	0	0		0		0
TRI_0705	P_0214	2	TRI_0704	2	38.7143	3300	6	2	4	6	7.11	7.24	40.5	0	88	3470	23	12	2	15	1	0	0	0	0	1	4	0	0	1	0	0	1	0	0	0	0	0	0	0	0	0	0	0		0		0
TRI_0706	P_0213	1	TRI_0707	2	38	3830	4	0	4	6	6.82	7.22	15.3	0	1	3900	10	2	4	10	1	0	0	0	0	1	1	0	0	1	1	1	0	0	0	0	1	0	1	0	1	0	0	0		0		0
TRI_0707	P_0213	2	TRI_0706	2	38	3830	4	0	4	6	6.82	7.22	15.3	0	2	3900	10	4	2	10	1	0	1	1	0	3	1	0	0	1	1	1	0	0	0	0	1	0	1	1	0	0	0	0		0		0
TRI_0708	P_0215	1		2	34	2200	1	9	10	10	7.36	7.45	18.3	0	6	2460	20	2	9	10	1	0	0	0	0	1	4	0	0	1	0	0	0	0	0	0	0	0	0	0	0	0	0	0		0		0
TRI_0709	P_0213	1	TRI_0710	2	38	3830	4	0	4	6	6.82	7.22	15.3	0	88	3930	13	2	12	7	1	0	0	0	0	1	4	0	0	1	0	0	0	0	0	0	0	0	0	0	0	0	0	0		0		0
TRI_0710	P_0213	2	TRI_0709	2	38	3830	4	0	4	6	6.82	7.22	15.3	0	88	3930	13	12	2	10	1	0	0	0	0	1	4	0	0	1	0	0	0	0	0	0	0	0	0	0	0	0	0	0		0		0
TRI_0711	P_0209	1	TRI_0712	2	41.7143	3760	6	9	9	10	7.29	7.34	25.6	1	1		13	1	4	15	1	1	0	0	1	3	2	1	1	1	0	0	1	1	1	1	1	0	1	1	0	1	1	0		0		0
TRI_0712	P_0216	1	TRI_0713	1	39.8571	3820	4	9	9	10	7.26	7.31	9.4	0	3	3590	5	1	12	12	1	0	1	0	0	2	5	0	0	1	1	1	0	0	0	0	1	0	1	0	0	0	0	0		0		0
TRI_0713	P_0216	2	TRI_0712	1	39.8571	3820	4	9	9	10	7.26	7.31	9.4	0	3	3590	5	12	1	10	1	0	1	0	0	2	5	0	0	1	1	1	0	0	0	0	1	0	1	0	0	0	0	0		0		0
TRI_0714	P_0217	1	TRI_0715	2	37.7143	2520	4	3	6	10		7.37	53.6	0	5	2780	18	2	7	10	1	0	0	0	1	2	2	0	0	1	1	1	0	0	0	0	1	0	1	0	0	1	1	0		0		0
TRI_0715	P_0217	2	TRI_0714	2	37.7143	2520	4	3	6	10		7.37	53.6	0	5	2780	18	7	2	12	1	0	0	0	1	2	2	3	0	1	1	1	0	0	0	0	1	0	1	0	0	0	1	0		0		0
TRI_0716	P_0218	1	TRI_0717	2	34.8571	2840	1	5	8	8	7.3		158.729	0	5	3820	42	1	7	15	1	1	0	1	0	3	2	2	0	1	1	1	0	0	0	0	1	0	1	0	0	1	1	0		0		0
TRI_0717	P_0218	2	TRI_0716	2	34.8571	2840	1	5	8	8	7.3		158.729	0	5	3820	42	7	1	15	1	0	0	1	0	2	2	2	0	1	1	1	0	0	0	0	1	0	1	0	0	0	1	0		0		0
TRI_0718	P_0219	1	TRI_0719	2	34	1830	1	9	9	9	7.28	7.36	5.4	0	3	2720	35	1	12	17	1	0	0	1	1	3	5	1	0	1	3	1	0	0	0	1	1	0	1	0	0	1	1	0		0		0
TRI_0719	P_0219	2	TRI_0718	2	34	1830	1	9	9	9	7.28	7.36	5.4	0	3	2720	35	12	1	10	1	0	0	1	0	2	5	1	0	1	3	1	0	0	0	1	1	0	1	0	0	1	1	0		0		0
TRI_0720	P_0219	1	TRI_0721	2	34	1830	1	9	9	9	7.28	7.36	5.4	0	1	2720	35	1	4	10	1	0	0	1	1	3	2	1	0	1	3	1	0	0	0	1	1	0	1	0	0	0	1	0		0		0
TRI_0721	P_0219	2	TRI_0720	2	34	1830	1	9	9	9	7.28	7.36	5.4	0	2	2720	35	4	1	15	1	0	0	1	0	2	2	1	0	1	3	1	0	0	0	1	1	0	1	0	0	0	1	0		0		0
TRI_0722	P_0220	1	TRI_0723	2	34.1429	1670	1	1	1	7	7.01		78	0	3	1790	4	1	12	11	1	0	0	1	1	3	5	1	0	1	2	1	1	1	0	1	1	0	1	1	0	0	1	0		0		0
TRI_0723	P_0220	2	TRI_0722	2	34.1429	1670	1	1	1	7	7.01		78	0	3	1790	4	12	1	10	1	0	0	1	1	3	5	1	0	1	2	1	1	1	0	1	1	0	1	0	0	0	1	0		0		0
TRI_0724	P_0221	1	TRI_0725	2	26.4286	710	1	2	8	8	7.16	7.35	52	0	88	3100	77	2	12	15	1	0	1	0	0	2	1	3	0	1	1	1	0	0	0	0	1	0	1	0	0	1	1	0		0		1	0.88
TRI_0725	P_0221	2	TRI_0724	2	26.4286	710	1	2	8	8	7.16	7.35	52	0	1	3100	77	12	4	8	1	0	1	0	0	2	1	3	0	1	1	1	0	0	0	1	0	0	0	0	0	0	1	0		0		0
TRI_0726	P_0221	2	TRI_0725	2	26.4286	710	1	2	8	8	7.16	7.35	52	0	2	3100	77	4	1	10	1	0	1	0	0	2	1	3	0	1	1	1	0	0	0	0	1	0	1	0	0	0	1	0		0		0
TRI_0727	P_0214	1	TRI_0728	2	38.7143	3300	6	2	4	6	7.11	7.24	40.5	0	88	3960	40	3	12	12	1	0	0	0	0	1	4	0	0	1	0	0	0	0	0	0	0	0	0	0	0	0	0	0		0		0
TRI_0728	P_0214	2	TRI_0727	2	38.7143	3300	6	2	4	6	7.11	7.24	40.5	0	88	3960	40	12	3	11	1	0	0	0	0	1	3	0	0	1	0	0	0	0	0	0	0	0	0	0	0	0	0	0		0		0
TRI_0729	P_0222	1	TRI_0730	1	35.8571	2360	6	9	10	10	7.25	7.31	18.1	0	6	2620	12	3	12	7	1	0	0	0	0	1	4	0	0	1	0	0	0	0	0	0	0	0	0	0	0	0	0	0		0		0
TRI_0730	P_0222	2	TRI_0729	1	35.8571	2360	6	9	10	10	7.25	7.31	18.1	0	6	2620	12	12	3	7	1	0	0	0	0	1	4	0	0	1	0	0	0	0	0	0	0	0	0	0	0	0	0	0		0		0
TRI_0731	P_0223	1	TRI_0732	1	27.7143	880	1	1	6	9			98.5	0	88	2880	81	3	12	7	1	0	1	0	0	2	4	3	0	1	0	0	0	0	0	0	1	0	1	0	0	0	0	0		0		0
TRI_0732	P_0223	2	TRI_0731	1	27.7143	880	1	1	6	9			98.5	0	88	2880	81	12	3	5	1	0	1	0	0	2	4	3	0	1	0	0	0	0	0	0	1	0	1	0	0	0	0	0		0		0
TRI_0733	P_0224	1	TRI_0734	1	39.4286	3480	4	9	10	10	7.36		7.2	0	3	3340	6	3	12	15	1	0	0	0	0	1	5	0	0	1	0	0	0	0	0	0	0	0	0	0	0	0	0	0		0		0
TRI_0734	P_0224	2	TRI_0733	1	39.4286	3480	4	9	10	10	7.36		7.2	0	3	3340	6	12	3	10	1	0	0	0	0	1	5	0	0	1	0	0	0	0	0	0	0	0	0	0	0	0	0	0		0		0
TRI_0735	P_0218	1	TRI_0736	2	34.8571	2840	1	5	8	8	7.3		158.729	0	4	4110	50	1	12	19	1	1	1	1	1	5	2	1	0	1	1	1	0	0	0	1	1	0	1	0	0	1	1	0		0		1
TRI_0736	P_0218	2	TRI_0735	2	34.8571	2840	1	5	8	8	7.3		158.729	0	4	4110	50	12	1	10	1	0	1	1	1	4	2	1	0	1	1	1	0	0	0	1	1	0	1	0	0	0	1	0		0		0
TRI_0737	P_0225	1	TRI_0738	1	41	2640	4	2	6	8	6.9	7.16	19.4	0	5	2970	6	1	7	10	1	0	0	1	0	2	1	1	0	1	1	1	1	0	0	1	1	0	1	0	0	1	1	0		0		0
TRI_0738	P_0225	2	TRI_0737	1	41	2640	4	2	6	8	6.9	7.16	19.4	0	5	2970	6	7	1	13	1	0	0	1	0	2	1	2	0	1	1	1	1	0	0	1	1	0	1	0	0	0	1	0		0		0
TRI_0739	P_0226	1	TRI_0740	2	36.1429	2800	3	2	7	9	7.22		27.1	0	88	2610	13	2	12	10	1	0	0	0	0	1	4	0	0	1	1	1	1	0	0	0	1	0	1	0	0	0	1	0		0		0
TRI_0740	P_0226	2	TRI_0739	2	36.1429	2800	3	2	7	9	7.22		27.1	0	88	2610	13	12	2	10	1	0	0	0	0	1	4	0	0	1	1	1	1	0	0	0	1	0	1	0	0	0	1	0		0		0
TRI_0741	P_0227	1	TRI_0742	2	35.1429	1630	1	1	1	6	7.36		26.3	0	6	1600	1	2	12	15	1	0	1	0	0	2	1	2	0	1	0	0	1	0	0	1	1	0	1	0	0	0	0	0		0		0
TRI_0742	P_0227	2	TRI_0741	2	35.1429	1630	1	1	1	6	7.36		26.3	0	6	1600	1	12	2	15	1	0	1	0	0	2	1	2	0	1	0	0	1	0	0	0	1	0	1	0	0	0	0	0		0		0
TRI_0743	P_0228	2		2	35	2450	1	4	7	8	7.26	7.31	7.9	0	6	2415	2	12	3		1	1	0	0	0	2	4	0	0	1	0	0	1	0	0	0	1	0	1	0	0	1	1	1	35.3	0		0
TRI_0744	P_0226	1	TRI_0745	2	36.1429	2800	3	2	7	9	7.22		27.1	0	1	2610	14	2	4	15		0					1		0	1	1	1	1	0	0	0	1	0	1	0	0	1	1	0		1	38.1	0
TRI_0745	P_0226	2	TRI_0744	2	36.1429	2800	3	2	7	9	7.22		27.1	0	2	2610	14	4	1	10	1	1	1	0	0	3	1	0	0	1	3	1	1	0	0	0	1	1	1	0	0	1	1	0		0		0
TRI_0746	P_0219	1	TRI_0747	2	34	1830	1	9	9	9	7.28	7.36	5.4	0	3	2750	47	2	12	10	1	0	0	0	0	1	4	0	0	1	1	1	0	0	0	0	1	0	1	0	0	0	1	0		0		0
TRI_0747	P_0219	2	TRI_0746	2	34	1830	1	9	9	9	7.28	7.36	5.4	0	3	2750	47	12	2	10	1	0	0	0	0	1	4	0	0	1	1	1	0	0	0	0	1	0	1	0	0	0	1	0		0		0
TRI_0748	P_0229	1	TRI_0749	2	41.4286	2840	2	6	6	6	7.26	7.36	23.3	0	3	2750	2	1	12	10	1	0	1	0	0	2	5	2	0	1	1	1	0	0	0	0	1	0	1	0	0	1	1	1	34.5	0		0
TRI_0749	P_0229	2	TRI_0748	2	41.4286	2840	2	6	6	6	7.26	7.36	23.3	0	3	2750	2	12	1	10	1	0	1	0	0	2	5	2	0	1	1	1	0	0	0	0	1	0	1	0	0	0	1	0		0		0
TRI_0750	P_0230	1	TRI_0751	2	25.5714	750	1	3	7	7	7.41	7.43	129.3	0	88	2460	73	2	12	7	1	0	1	0	0	2	3	2	0	1	0	0	0	0	0	0	1	0	1	0	0	1	1	0		0		1
TRI_0751	P_0230	2	TRI_0750	2	25.5714	750	1	3	7	7	7.41	7.43	129.3	0	88	2460	73	12	2	6	1	0	1	0	0	2	3	2	0	1	0	0	0	0	0	0	1	0	1	0	0	0	1	0		0		0
TRI_0752	P_0231	1	TRI_0753	1	41.4286	3210	4	3	5	7	6.85	6.78	9.8	0	5	3640	4	1	7	15	1	0	0	1	0	2	1	1	0	1	0	0	1	1	1	1	1	0	1	1	0	0	1	0		0		0
TRI_0753	P_0231	2	TRI_0752	1	41.4286	3210	4	3	5	7	6.85	6.78	9.8	0	5	3640	4	7	1	15	1	0	0	1	0	2	1	1	0	1	0	0	1	1	1	1	1	0	1	1	0	1	1	0		0		0
TRI_0754	P_0217	1	TRI_0755	2	37.7143	2520	4	3	6	10		7.37	53.6	0	1	3400	35	1	4	10	1	0	1	1	1	4	1	1	0	1	2	1	0	0	0	0	1	0	1	0	0	0	1	0		0		0
TRI_0755	P_0217	2	TRI_0754	2	37.7143	2520	4	3	6	10		7.37	53.6	0	2	3400	35	4	1	40	1	0	1	0	0	2	1	1	0	1	0	0	1	1	0	0	0	1	1	1	0	1	1	0		0		0
TRI_0756	P_0200	1	TRI_0757	2	37.7143	2980	2	9	10	10	7.33	7.36	79.6	0	1	3850	59	2	4	10	1	0	1	0	1	3	1	0	0	1	0	0	0	0	0	0	1	0	1	0	0	0	1	0		0		0
TRI_0757	P_0200	2	TRI_0756	2	37.7143	2980	2	9	10	10	7.33	7.36	79.6	0	2	3850	59	4	2	15	1	0	1	0	0	2	1	0	0	1	0	0	1	0	0	0	1	0	1	0	0	0	1	0		0		0
TRI_0758	P_0232	1	TRI_0759	1	41.7143	2730	6	5	6	7	7.13		2.6	0	6	2730	3	3	12	10	1	0	0	0	0	1	4	0	0	1	0	0	0	0	0	0	0	0	0	0	0	0	0	0		0		0
TRI_0759	P_0232	2	TRI_0758	1	41.7143	2730	6	5	6	7	7.13		2.6	0	6	2730	3	12	3	10	1	0	0	0	0	1	4	0	0	1	0	0	0	0	0	0	0	0	0	0	0	0	0	0		0		0
TRI_0760	P_0217	2	TRI_0761	2	37.7143	2520	4	3	6	10		7.37	53.6	0	2	3640	38	4	1	20	1	0	0	1	0	2	2	1	0	1	1	1	1	0	1	1	1	0	1	1	0	1	1	0		1	38	0
TRI_0761	P_0217	1	TRI_0760	2	37.7143	2520	4	3	6	10		7.37	53.6	0	1	3640	38	1	4		1	0	0	1	0	2	2	1	0	1	0	0	1	0	0	1	1	0	1	1	0	0	1	0		0		0
TRI_0762	P_0231	1	TRI_0763	1	41.4286	3210	4	3	5	7	6.85	6.78	9.8	0	3	3300	8	1	12	10	1	0	0	0	0	1	4	0	0	1	1	1	0	0	0	0	1	0	1	0	0	0	1	0		0		0
TRI_0763	P_0231	2	TRI_0762	1	41.4286	3210	4	3	5	7	6.85	6.78	9.8	0	3	3300	8	12	1		1	0	0	0	0	1	4	0	0	1	1	1	0	0	0	0	1	0	1	0	0	0	1	0		0		0
TRI_0765	P_0233	1	TRI_0766	1	35.8571	1595	1	9	9	9	7.17	7.27	6.9	0	3	1600	5	3	12	8	1	0	0	0	0	1	5	0	0	1	1	1	0	0	0	0	0	0	0	0	0	1	1	0		0		0
TRI_0766	P_0233	2	TRI_0765	1	35.8571	1595	1	9	9	9	7.17	7.27	6.9	0	3	1600	5	12	3	15	1	0	0	0	0	1	5	0	0	1	1	1	0	0	0	0	0	0	0	0	0	0	1	0		0		0
TRI_0767	P_0200	1	TRI_0768	2	37.7143	2980	2	9	10	10	7.33	7.36	79.6	0	1	4040	63	1	4	10	1	0	1	0	0	2	3	0	0	1	1	1	1	0	0	0	1	0	1	1	0	0	1	0		0		0
TRI_0768	P_0200	2	TRI_0767	2	37.7143	2980	2	9	10	10	7.33	7.36	79.6	0	2	4040	63	4	1	15	1	0	1	0	0	2	3	0	0	1	0	0	1	0	0	0	1	0	1	0	0	0	1	0		0		0
TRI_0769	P_0227	1	TRI_0770	2	35.1429	1630	1	1	1	6	7.36		26.3	0	88	1870	12	2	12	6	1	0	0	0	0	1	3	0	0	1	0	0	1	0	0	0	1	0	1	0	0	0	0	0		0		0
TRI_0770	P_0227	2	TRI_0769	2	35.1429	1630	1	1	1	6	7.36		26.3	0	3	1870	12	12	2	8	1	0	0	0	0	1	3	0	0	1	0	0	1	0	0	0	1	0	1	0	0	0	0	0		0		0
TRI_0771	P_0219	1	TRI_0772	2	34	1830	1	9	9	9	7.28	7.36	5.4	0	1	3200	55	1	4	5	1	0	1	0	0	2	1	0	0	1	0	0	1	0	0	0	0	0	0	0	0	1	1	0		0		0
TRI_0772	P_0219	2	TRI_0771	2	34	1830	1	9	9	9	7.28	7.36	5.4	0	2	3200	55	4	1	12	1	0	1	1	0	3	1	0	0	1	2	1	1	0	0	0	0	0	0	0	0	1	1	0		0		0
TRI_0773	P_0227	1	TRI_0774	2	35.1429	1630	1	1	1	6	7.36		26.3	0	3	1870	12	2	12	7	1	1	0	0	0	2	5	0	0	1	0	0	1	0	0	0	1	0	1	0	0	0	0	0		0		0
TRI_0774	P_0227	2	TRI_0773	2	35.1429	1630	1	1	1	6	7.36		26.3	0	3	1870	12	12	2	7	1	0	1	0	0	2	5	0	0	1	0	0	1	0	0	0	1	0	1	0	0	0	0	0		0		0
TRI_0775	P_0234	1	TRI_0776	1	27.7143	930	1	3	5	7			97.4	0	3	3300	96	3	12	5	1	0	0	0	1	2	4	0	0	1	0	0	0	0	0	0	1	0	1	0	0	0	0	0		0		0
TRI_0776	P_0234	2	TRI_0775	1	27.7143	930	1	3	5	7			97.4	0	3	3300	96	12	3	5	1	0	1	0	1	3	4	0	0	1	0	0	0	0	0	0	1	0	1	0	0	0	0	0		0		0
TRI_0777	P_0223	1	TRI_0778	1	27.7143	880	1	1	6	9			98.5	0	3	3360	96	3	12	15	1	0	1	0	1	3	4	0	0	1	0	0	0	0	0	0	1	0	1	0	0	0	0	0		0		0
TRI_0778	P_0223	2	TRI_0777	1	27.7143	880	1	1	6	9			98.5	0	3	3360	96	12	3	15	1	0	1	0	1	3	4	0	0	1	0	0	0	0	0	0	1	0	1	0	0	0	0	0		0		0
TRI_0779	P_0235	1	TRI_0780	2	29	1070	1	1	6	7	7.02	7.03	120.4	0	1	3600	93	2	4	10	1	0	1	0	0	2	1	3	0	1	1	1	0	0	0	0	1	0	1	0	0	0	1	0		0		0
TRI_0780	P_0235	2	TRI_0779	2	29	1070	1	1	6	7	7.02	7.03	120.4	0	2	3600	93	4	2	10	1	0	1	0	1	3	1	2	0	1	1	1	0	0	0	0	1	0	1	0	0	1	1	0		0		0
TRI_0781	P_0236	2	TRI_0782	2	40.2857	3770	2	9	10	10	7.39	7.46	2.8	0	6	3570	3	12	3	10	1	0	0	0	0	1	4	0	0	1	0	0	0	0	0	0	0	0	0	0	0	0	0	0		0		0
TRI_0782	P_0236	1	TRI_0781	2	40.2857	3770	2	9	10	10	7.39	7.46	2.8	0	6	3570	3	3	12	10	1	0	0	0	0	1	4	0	0	1	0	0	0	0	0	0	0	0	0	0	0	0	0	0		0		0
TRI_0783	P_0237	1	TRI_0784	2	32	1540	1	0	1	1	7.23	7.27	19.5	1	88	1855	14	1	12	12	1	0	0	1	0	2	1	1	0	1	0	0	1	0	0	1	1	0	1	0	0	0	1	0		0		0
TRI_0784	P_0237	2	TRI_0783	2	32	1540	1	0	1	1	7.23	7.27	19.5	1	88	1855	14	12	1	12	1	0	0	1	0	2	1	1	0	1	0	0	1	0	0	1	1	0	1	0	0	1	1	1	35.3	0		0
TRI_0785	P_0238	1	TRI_0786	2	39.2857	2120	6	4	8	9	7.2	7.24	21.5	0	6	2090	1	2	12	10	1	0	0	0	0	1	4	0	0	1	1	1	0	0	0	0	0	0	0	0	0	0	0	0		0		0
TRI_0786	P_0238	2	TRI_0785	2	39.2857	2120	6	4	8	9	7.2	7.24	21.5	0	6	2090	1	12	2	10	1	0	0	0	0	1	4	0	0	1	1	1	0	0	0	0	0	0	0	0	0	0	0	0		0		0
TRI_0787	P_0239	1	TRI_0788	1	40.2857	3145	2	9	9	10	7.19	7.3	6.8	0	1	3480	25	2	4	18	1	0	0	0	1	2	1	0	0	1	0	0	0	0	0	0	0	0	0	0	0	0	0	0		0		0
TRI_0788	P_0239	2	TRI_0787	1	40.2857	3145	2	9	9	10	7.19	7.3	6.8	0	2	3480	25	4	2	15	1	0	0	0	1	2	1	0	0	1	0	0	0	0	0	0	0	0	0	0	0	0	0	0		0		0
TRI_0789	P_0240	1	TRI_0790	1	39	3920	3	7	8	9	7.19	7.32	28.2	0	6	3520	7	1	9	15	1	1	0	0	0	2	2	0	0	1	1	1	1	0	0	0	1	0	1	0	0	0	0	0		0		0
TRI_0790	P_0240	2	TRI_0789	1	39	3920	3	7	8	9	7.19	7.32	28.2	0	6	3520	7	9	1	10	1	0	1	0	0	2	2	0	0	1	1	1	1	0	0	0	1	0	1	0	0	0	0	0		0		0
TRI_0791	P_0219	1	TRI_0792	2	34	1830	1	9	9	9	7.28	7.36	5.4	0	3	3180	61	3	12	10	1	0	0	0	0	1	4	0	0	1	0	0	0	0	0	1	1	0	1	0	0	0	1	0		0		0
TRI_0792	P_0219	2	TRI_0791	2	34	1830	1	9	9	9	7.28	7.36	5.4	0	3	3180	61	12	3	10	1	0	0	0	0	1	4	0	0	1	0	0	0	0	0	1	1	0	1	0	0	0	1	0		0		0
TRI_0793	P_0241	1	TRI_0794	1	32.1429	910	1	5	9	9	7.2	7.26	44	0	1	2380	49	3	4	10	1	0	0	0	0	1	1	0	0	1	0	0	0	0	0	0	0	0	0	0	0	1	1	0		0		0
TRI_0794	P_0241	2	TRI_0793	1	32.1429	910	1	5	9	9	7.2	7.26	44	0	2	2380	49	4	3	15	1	0	0	0	0	1	1	0	0	1	1	1	0	0	0	0	0	0	0	0	0	0	1	0		0		0
TRI_0795	P_0206	1	TRI_0796	1	41.2857	1330	2	5	8	8	7.32	7.23	169.133	1	88	1930	62	3	12	10	1	1	0	0	1	3	1	0	0	1	1	1	0	0	0	0	1	0	1	0	0	0	1	0		0		0
TRI_0796	P_0206	2	TRI_0795	1	41.2857	1330	2	5	8	8	7.32	7.23	169.133	1	88	1930	62	12	3	10	1	1	0	0	1	3	1	0	0	1	1	1	0	0	0	0	1	0	1	0	0	0	1	0		0		0
TRI_0797	P_0242	1	TRI_0798	1	38.8571	2960	2	9	10	10	7.14	7.2	4	0	4	2900	1	1	12	14		0					1	0	0	1	0	0	1	1	0	0	1	0	1	0	0	0	0	0		0		0
TRI_0798	P_0242	2	TRI_0797	1	38.8571	2960	2	9	10	10	7.14	7.2	4	0	4	2900	1	12	1	10		0					1	0	0	1	0	0	1	1	0	0	1	0	1	0	0	0	0	0		0		0
TRI_0799	P_0243	1	TRI_0800	2	35.7143	2710	6	9	9	10	7.34	7.27	8.8	0	6	2480	3	3	12	5	1	0	0	0	0	1	3	0	0	1	1	1	0	0	0	0	1	0	1	0	0	0	0	0		0		0
TRI_0800	P_0243	2	TRI_0799	2	35.7143	2710	6	9	9	10	7.34	7.27	8.8	0	6	2480	3	12	3	5	1	0	0	0	0	1	3	0	0	1	1	1	0	0	0	0	1	0	1	0	0	0	0	0		0		0
TRI_0801	P_0200	2	TRI_0802	2	37.7143	2980	2	9	10	10	7.33	7.36	79.6	0	2	4560	78	4	2	15	1	0	1	0	0	2	1	0	0	1	0	0	1	0	0	0	1	0	1	0	0	0	1	0		0		0
TRI_0802	P_0200	1	TRI_0801	2	37.7143	2980	2	9	10	10	7.33	7.36	79.6	0	1	4560	78	2	4	15	1	1	0	0	0	2	1	0	0	1	0	0	1	0	0	0	1	0	1	0	0	0	1	0		0		0
TRI_0803	P_0244	1	TRI_0804	1	36.7143	2290	4	5	9	9	7.24	7.32	16.4	0	3	2410	2	1	12	10	1	0	1	0	0	2	1	1	0	1	1	1	1	0	0	0	1	0	1	0	0	0	1	0		0		0
TRI_0804	P_0244	2	TRI_0803	1	36.7143	2290	4	5	9	9	7.24	7.32	16.4	0	3	2410	2	12	1	10	1	0	1	0	0	2	1	1	0	1	1	1	1	1	0	0	1	0	1	0	0	1	1	1	35.7	0		0
TRI_0805	P_0220	2	TRI_0806	2	34.1429	1670	1	1	1	7	7.01		78	0	3	3160	43	12	2	10	1	0	1	0	1	3	4	2	0	1	0	0	0	0	0	0	1	0	1	0	0	0	1	0		0		0
TRI_0806	P_0220	1	TRI_0805	2	34.1429	1670	1	1	1	7	7.01		78	0	3	3160	43	2	12	10	1	0	1	0	1	3	4	2	0	1	0	0	0	0	0	0	1	0	1	0	0	0	1	0		0		0
TRI_0807	P_0217	1	TRI_0808	2	37.7143	2520	4	3	6	10		7.37	53.6	0	6	3770	62	2	12	13	1	1	0	0	0	2	2	0	0	1	0	0	1	0	0	1	1	0	1	0	0	1	1	0		0		0
TRI_0808	P_0217	2	TRI_0807	2	37.7143	2520	4	3	6	10		7.37	53.6	0		3770	62	12	2		1	1	0	0	0	2	2	0	0	1	0	0	1	0	0	1	1	0	1	0	0	0	1	0		0		0
TRI_0809	P_0238	1	TRI_0810	2	39.2857	2120	6	4	8	9	7.2	7.24	21.5	0	3	2560	20	3	12	12	1	0	0	0	0	1		0	0	0	0	0	0	0	0	0	0	0	0	0	0	0	0	0		0		0
TRI_0810	P_0238	2	TRI_0809	2	39.2857	2120	6	4	8	9	7.2	7.24	21.5	0	3	2560	20	12	3	9	1	0	0	0	0	1		0	0	0	0	0	0	0	0	0	0	0	0	0	0	0	0	0		0		0
TRI_0811	P_0206	1	TRI_0812	1	41.2857	1330	2	5	8	8	7.32	7.23	169.133	1	88	2220	78	3	12	7	1	0	0	0	0	1	3	3	0	1	0	0	0	0	0	0	1	0	1	0	0	1	1	0		0		0
TRI_0812	P_0206	2	TRI_0811	1	41.2857	1330	2	5	8	8	7.32	7.23	169.133	1	88	2220	78	12	3	7	1	0	0	0	0	1	3	3	0	1	0	0	0	0	0	0	1	0	1	0	0	1	1	0		0		0
TRI_0813	P_0245	1		2	36.4286	2125	2	8	9	9		7.25	19.8	0	88	2300	20	1	5		1	0	0	0	0	1	2	2	0	1	1	1	0	0	0	0	1	0	1	1	0	0	0	0		0		0
TRI_0814	P_0246	2	TRI_0815	2	33.4286	2260	1	6	9	9	7.28	7.32	21.5	0	6	2330	17	12	3	7	1	0	0	0	0	1	4	0	0	1	0	0	0	0	0	0	1	0	1	0	0	0	0	0		0		0
TRI_0815	P_0246	1	TRI_0814	2	33.4286	2260	1	6	9	9	7.28	7.32	21.5	0	6	2330	17	3	12	10	1	0	0	0	0	1	4	0	0	1	0	0	0	0	0	0	1	0	1	0	0	0	0	0		0		0
TRI_0816	P_0247	1	TRI_0817	2	29.5714	1540	1	5	7	8	7.3	7.36	33.8	0	88	2290	27	3	9		0	0	0	0	1	1	4	0	0	1	0	0	0	0	0	0	1	0	1	0	0	0	1	0		0		0
TRI_0817	P_0247	2	TRI_0816	2	29.5714	1540	1	5	7	8	7.3	7.36	33.8	0	88	2290	27	9	3		0	0	0	0	1	1	4	0	0	1	0	0	0	0	0	0	1	0	1	0	0	1	1	1	35.9	0		0
TRI_0818	P_0217	1	TRI_0819	2	37.7143	2520	4	3	6	10		7.37	53.6	0	5	3950	68	2	7	13	1	0	0	0	1	2	4	0	0	1	1	1	1	0	0	1	1	0	1	0	0	0	1	0		0		0
TRI_0819	P_0217	2	TRI_0818	2	37.7143	2520	4	3	6	10		7.37	53.6	0	5	3950	68	7	2	10	1	0	0	0	1	2	4	0	0	1	1	1	1	0	0	1	1	0	1	0	0	0	1	0		0		0
TRI_0820	P_0248	1	TRI_0821	1	38	2500	4	1	2	2		7.17	15.6	0	5	2575	8	1	7	11	1	0	0	1	0	2	1	1	0	1	1	1	1	0	0	1	1	0	1	0	0	0	1	0		0		0
TRI_0821	P_0248	2	TRI_0820	1	38	2500	4	1	2	2		7.17	15.6	0	5	2575	8	7	1	10	1	0	0	1	0	2	1	2	0	1	1	1	1	0	0	0	1	0	1	0	0	0	1	0		0		0
TRI_0822	P_0248	1	TRI_0823	1	38	2500	4	1	2	2		7.17	15.6	0	3	2600	11	1	12	9	1	0	0	1	0	2	1	1	0	1	0	0	1	0	0	0	1	0	1	0	0	1	1	0		1	38.5	0
TRI_0823	P_0248	2	TRI_0822	1	38	2500	4	1	2	2		7.17	15.6	0	3	2600	11	12	1	11	1	0	0	1	0	2	1	1	0	1	0	0	1	0	0	0	1	0	1	0	0	0	1	0		0		0
TRI_0824	P_0249	1	TRI_0825	2	31.4286	1210	1	2	5	6		7.01	24.4	0	6	1665	17	3	12	10	1	0	0	0	0	1		0	0	0	0	0	0	0	0	0	1	0	1	0	0	0	0	0		0		0
TRI_0825	P_0249	2	TRI_0824	2	31.4286	1210	1	2	5	6		7.01	24.4	0	6	1665	17	12	3	11	1	0	0	0	0	1		0	0	0	0	0	0	0	0	0	1	0	1	0	0	0	0	0		0		0
TRI_0826	P_0248	1		1	38	2500	4	1	2	2		7.17	15.6	0	5	2645	13	1	7	10	1	0	0	1	0	2	1	1	0	1	0	0	1	0	0	0	1	0	1	0	0	0	1	0		0		0
TRI_0827	P_0250	1	TRI_0828	1	34.8571	1880	1	9	9	9	7.23	7.35	11.2	0	6	1945	6	3	12	5	1	0	0	0	1	2	4	0	0	1	0	0	0	0	0	0	0	0	0	0	0	0	0	0		0		0
TRI_0828	P_0250	2	TRI_0827	1	34.8571	1880	1	9	9	9	7.23	7.35	11.2	0	6	1945	6	12	3		1	0	0	0	1	2	4	0	0	1	0	0	0	0	0	0	0	0	0	0	0	0	0	0		0		0
TRI_0829	P_0251	2	TRI_0830	2	40	3759	2	10	10	10	7.29	7.35	5.13194	0	88	3640	2	12	1	8	1	0	0	0	0	1	4	0	0	1	1	1	0	0	0	0	1	0	1	0	0	0	0	0		0		0
TRI_0830	P_0251	1	TRI_0829	2	40	3759	2	10	10	10	7.29	7.35	5.13194	0	88	3640	2	1	12	6	1	0	0	0	0	1	4	0	0	1	1	1	0	0	0	0	1	0	1	0	0	0	0	0		0		0
TRI_0831	P_0252	1		2	35.2857	3200	4	5	7	8	6.97	7.17	55.6	0	1	3200	7	1	4		1	0	0	0	0	1	2	1	0	1	1	1	1	1	0	1	1	0	1	1	0	0	1	0		0		0
TRI_0832	P_0251	1	TRI_0833	2	40	3759	2	10	10	10	7.29	7.35	5.13194	0	1	3500	5	2	1212	12	1	0	0	0	1	2	4	0	0	1	0	0	0	0	0	0	0	0	0	0	0	0	0	0		0		0
TRI_0833	P_0251	2	TRI_0832	2	40	3759	2	10	10	10	7.29	7.35	5.13194	0	2	3500	5	1212	2	10	1	0	0	0	1	2	4	0	0	1	0	0	0	0	0	0	0	0	0	0	0	0	0	0		0		0
TRI_0834	P_0253	2	TRI_0835	2	26.1429	350	1	4	7	7	7.33		85.9	0	3	2900	120	12	1212	15	1	0	1	0	1	3	4	2	0	1	0	0	0	0	0	0	0	0	0	0	0	0	1	0		0		0
TRI_0835	P_0253	1	TRI_0834	2	26.1429	350	1	4	7	7	7.33		85.9	0	3	2900	120	1212	12	15	1	0	1	0	1	3	4	2	0	1	0	0	0	0	0	0	0	0	0	0	0	1	1	0		0		0
TRI_0836	P_0220	2	TRI_0837	2	34.1429	1670	1	1	1	7	7.01		78	0	4	3750	72	12	3	10	1	0	0	0	0	1	4	0	0	1	0	0	0	0	0	0	0	0	0	0	0	0	1	0		0		0
TRI_0837	P_0220	1	TRI_0836	2	34.1429	1670	1	1	1	7	7.01		78	0	4	3750	72	3	12	9	1	0	0	0	0	1	4	0	0	1	0	0	0	0	0	0	0	0	0	0	0	0	1	0		0		0
TRI_0838	P_0254	1	TRI_0839	1	25.2857	410	1	4	8	8	7.27		135.733	0	3	640	27	1	12	8	1	0	1	0	0	2	5	2	0	1	0	0	1	0	0	0	1	0	1	0	0	1	1	0		0		1	0.82
TRI_0839	P_0254	2	TRI_0838	1	25.2857	410	1	4	8	8	7.27		135.733	0	3	640	27	12	1	15	1	0	1	0	0	2	5	2	0	1	0	0	1	0	0	0	1	0	1	0	0	0	1	0		0		0
TRI_0840	P_0220	1	TRI_0841	2	34.1429	1670	1	1	1	7	7.01		78	0	1	3840	74	3	4	15	1	0	0	0	1	2	1	0	0	1	1	1	0	0	0	0	0	0	0	0	0	1	1	0		0		0
TRI_0841	P_0220	2	TRI_0840	2	34.1429	1670	1	1	1	7	7.01		78	0	2	3840	74	4	3	10	1	0	0	1	0	2	1	0	0	1	1	1	0	0	0	0	0	0	0	0	0	1	1	0		0		0
TRI_0842	P_0255	1		2	38.5714	3200	3	2	3	5	7.28	7.26	21.6	0	6	2950	10	2	12	10	1	0	0	0	0	1	2	0	0	1	0	0	0	0	0	0	1	0	1	0	0	1	1	0		0		0
TRI_0843	P_0220	2	TRI_0844	2	34.1429	1670	1	1	1	7	7.01		78	0	88	3950	78	12	3	5	1	0	0	0	0	1	4	0	0	1	0	0	0	0	0	0	0	0	0	0	0	0	1	0		0		0
TRI_0844	P_0220	1	TRI_0843	2	34.1429	1670	1	1	1	7	7.01		78	0	88	3950	78	3	12	5	1	0	0	0	0	1	4	0	0	1	0	0	0	0	0	0	0	0	0	0	0	0	1	0		0		0
TRI_0845	P_0256	2	TRI_0846	2	33.8571	1440	1	4	7	8	7.23	7.3	45.7	0	88	1580	12	1212	3	12	1	0	0	0	0	1	1	0	0	1	1	1	0	0	0	0	1	0	1	0	0	0	0	0		0		0
TRI_0846	P_0256	1	TRI_0845	2	33.8571	1440	1	4	7	8	7.23	7.3	45.7	0	88	1580	12	3	1212	5	1	0	0	0	0	1	1	0	0	1	1	1	0	0	0	0	1	0	1	0	0	0	0	0		0		0
TRI_0847	P_0256	2	TRI_0848	2	33.8571	1440	1	4	7	8	7.23	7.3	45.7	0	88	1580	12	1212	3	9	1	0	0	0	0	1	1	0	0	1	1	1	0	0	0	0	1	0	1	0	0	0	0	0		0		0
TRI_0848	P_0256	1	TRI_0847	2	33.8571	1440	1	4	7	8	7.23	7.3	45.7	0	88	1580	12	3	1212	10	1	0	0	0	0	1	1	0	0	1	1	1	0	0	0	0	1	0	1	0	0	0	0	0		0		0
TRI_0849	P_0253	2	TRI_0850	2	26.1429	350	1	4	7	7	7.33		85.9	0	6	3290	137	12	3	5	1	0	0	0	1	2	4	3	0	1	0	0	0	0	0	0	0	0	0	0	0	0	1	0		0		0
TRI_0850	P_0253	1	TRI_0849	2	26.1429	350	1	4	7	7	7.33		85.9	0	6	3290	137	3	12	5	1	0	0	0	0	1	4	3	0	1	0	0	0	0	0	0	0	0	0	0	0	0	1	0		0		0
TRI_0851	P_0257	2	TRI_0852	2	33.7143	1910	1	9	10	10		7.34	8.3	0	6	1810	4	12	3	6	1	0	1	0	1	3	4	0	0	1	0	0	0	0	0	0	0	0	0	0	0	0	0	0		0		0
TRI_0852	P_0257	1	TRI_0851	2	33.7143	1910	1	9	10	10		7.34	8.3	0	6	1810	4	3	12	5	1	0	1	0	1	3	4	0	0	1	0	0	0	0	0	0	1	0	1	0	0	0	0	0		0		0
TRI_0853	P_0255	1	TRI_0854	2	38.5714	3200	3	2	3	5	7.28	7.26	21.6	0	6	3090	17	2	12	10	1	0	0	0	0	1	4	0	0	1	0	0	0	0	0	0	0	0	0	0	0	0	1	0		0		0
TRI_0854	P_0255	2	TRI_0853	2	38.5714	3200	3	2	3	5	7.28	7.26	21.6	0	6	3090	17	12	2	10	1	0	0	0	0	1	4	0	0	1	0	0	0	0	0	0	0	0	0	0	0	1	1	0		0		0
TRI_0855	P_0258	2		2	39.2857	3170	2	9	10	10	7.25	7.29	4.2	0	3	3060	3	12	2	5	1	0	0	0	0	1	4	0	0	1	1	1	0	0	0	0	0	0	0	0	0	0	0	0		0		0
TRI_0856	P_0255	1	TRI_0857	2	38.5714	3200	3	2	3	5	7.28	7.26	21.6	0	3	3140	18	2	12	10	1	0	0	0	0	1	4	0	0	1	0	0	0	0	0	0	0	0	0	0	0	0	1	0		0		0
TRI_0857	P_0255	2	TRI_0856	2	38.5714	3200	3	2	3	5	7.28	7.26	21.6	0	3	3140	18	12	2		1	0	0	0	0	1	4	0	0	1	0	0	0	0	0	0	0	0	0	0	0	0	1	0		0		0
TRI_0858	P_0206	2	TRI_0859	1	41.2857	1330	2	5	8	8	7.32	7.23	169.133	1	88	2800	119	7	3	10	1	0	0	0	1	2	4	3	0	1	0	0	0	0	0	0	1	0	1	0	0	0	1	0		0		0
TRI_0859	P_0206	1	TRI_0858	1	41.2857	1330	2	5	8	8	7.32	7.23	169.133	1	88	2800	119	3	7	10	1	0	0	0	1	2	4	3	0	1	0	0	0	0	0	0	1	0	1	0	0	0	1	0		0		0
TRI_0860	P_0259	1	TRI_0861	2	38.7143	3890		9	10	10			6.18264	0	4	3890	0	1212	12	10	1	0	1	0	0	2	1	0	0	1	0	0	0	0	0	0	0	0	0	0	0	0	0	0		0		0
TRI_0861	P_0259	2	TRI_0860	2	38.7143	3890		9	10	10			6.18264	0	4	3890	0	12	1212	10	1	0	1	0	0	2	1	0	0	1	0	0	0	0	0	0	0	0	0	0	0	0	0	0		0		0
TRI_0864	P_0252	1	TRI_0865	2	35.2857	3200	4	5	7	8	6.97	7.17	55.6	0	3	3780	34	1	12	10	1	0	0	0	1	2		0	0	1	0	0	0	0	0	0	1	0	1	0	0	1	1	0		0		0
TRI_0865	P_0252	2	TRI_0864	2	35.2857	3200	4	5	7	8	6.97	7.17	55.6	0	3	3780	34	12	1	10	1	0	0	0	1	2		0	0	1	0	0	0	0	0	0	1	0	1	0	0	1	1	0		0		0
TRI_0866	P_0206	1	TRI_0867	1	41.2857	1330	2	5	8	8	7.32	7.23	169.133	1	1	2860	120	3	4	14	1	0	1	0	1	3	1	3	0	1	0	0	0	0	0	0	1	0	1	0	0	0	1	0		0		0
TRI_0867	P_0206	2	TRI_0866	1	41.2857	1330	2	5	8	8	7.32	7.23	169.133	1	2	2860	120	4	1	15	1	0	0	1	0	2	1	1	0	1	0	0	1	0	0	0	1	0	1	0	0	1	1	0		0		1
TRI_0868	P_0262	2	TRI_0869	2	27.5714	1165		6	8	8	7.13	7.23	99.9896	0	3	2960	82	1212	3	10	1	0	0	0	0	1		3	0	1	0	0	0	0	0	0	1	0	1	0	0	0	0	0		0		0
TRI_0869	P_0262	1	TRI_0868	2	27.5714	1165		6	8	8	7.13	7.23	99.9896	0	3	2960	82	3	1212	10	1	0	0	0	0	1		3	0	1	0	0	0	0	0	0	1	0	1	0	0	0	0	0		0		0
TRI_0870	P_0263	1	TRI_0871	2	27	1090	1	1	2	6			71	0	6	3820	96	3	12	10	1	0	0	0	1	2	3	0	0	1	0	0	0	0	0	0	0	0	0	0	0	0	0	0		0		0
TRI_0871	P_0263	2	TRI_0870	2	27	1090	1	1	2	6			71	0	6	3820	96	12	3	10	1	0	0	0	0	1	3	0	0	1	0	0	0	0	0	0	0	0	0	0	0	0	0	0		0		0
TRI_0872	P_0252	1	TRI_0873	2	35.2857	3200	4	5	7	8	6.97	7.17	55.6	0	1	4250	40	1	4	10	1	0	0	1	0	2	3	0	0	1	1	1	0	0	0	0	1	0	1	0	1	1	1	0		0		0
TRI_0873	P_0252	2	TRI_0872	2	35.2857	3200	4	5	7	8	6.97	7.17	55.6	0	2	4250	40	4	1	10	1	0	0	1	0	2	1	0	0	1	2	1	0	0	0	0	0	0	0	1	1	1	1	0		1	38	0
TRI_0874	P_0264	1	TRI_0875	2	25.8571	756	1	1	4	7	7.37	7.42	133.7	0	1	3370	126	2	7	10	1	0	0	0	0	1	1	3	0	1	0	0	0	0	0	0	0	0	0	0	0	0	0	0		0		0
TRI_0875	P_0264	2	TRI_0874	2	25.8571	756	1	1	4	7	7.37	7.42	133.7	0	2	3370	126	7	2	12	1	0	0	0	0	1	1	3	0	1	1	1	0	0	0	0	0	0	0	0	0	0	0	0		0		0
TRI_0876	P_0093	1		2	38.7143	3310	2	9	10	10	7.34	7.37	15.9	0	6		15	1	12	10	1	1	0	0	0	2	2	0	0	1	1	1	1	0	0	0	1	0	1	1	0	0	1	0		0		0
TRI_0877	P_0265	1	TRI_0878	1	39.4286	3090	4	8	10	10			7.9	0	3	3050	8	1212	12		1	0	0	0	0	1	4	0	0	1	0	0	0	0	0	0	0	0	0	0	0	0	0	0		0		0
TRI_0878	P_0265	2	TRI_0877	1	39.4286	3090	4	8	10	10			7.9	0	3	3050	8	12	1212		1	0	0	0	0	1	4	0	0	1	0	0	0	0	0	0	0	0	0	0	0	0	0	0		0		0
TRI_0879	P_0266	1	TRI_0880	2	40	3540	4	9	10	10	7.32	7.35	23.9	0	3	3410	2	1	12	15	1	0	0	1	0	2	5	1	0	1	2	1	1	0	0	1	1	0	1	0	0	0	0	0		0		0
TRI_0880	P_0266	2	TRI_0879	2	40	3540	4	9	10	10	7.32	7.35	23.9	0	3	3410	2	12	1	15	1	0	0	1	0	2	5	1	0	1	2	1	1	0	0	1	1	0	1	0	0	0	0	0		0		0
TRI_0881	P_0267	1	TRI_0882	2	34	1614	1	3	5	10	7.28	7.31	9.5	0	6	1585	8	2	12	10	1	0	0	0	1	2	1	0	0	1	0	0	0	0	0	0	1	0	1	0	0	0	0	0		0		0
TRI_0882	P_0267	2	TRI_0881	2	34	1614	1	3	5	10	7.28	7.31	9.5	0	6	1585	8	12	2	10	1	0	0	0	1	2	1	0	0	1	0	0	0	0	0	0	1	0	1	0	0	0	0	0		0		0
TRI_0883	P_0268	1	TRI_0884	2	34	1615	1	2	5	9	7.28	7.31	9.5	0	6	1655	8	2	12	10	1	0	0	0	1	2	1	0	0	1	0	0	0	0	0	0	1	0	1	0	0	0	0	0		0		0
TRI_0884	P_0268	2	TRI_0883	2	34	1615	1	2	5	9	7.28	7.31	9.5	0	6	1655	8	12	2	9	1	0	0	0	1	2	1	0	0	1	0	0	0	0	0	0	1	0	1	0	0	0	0	0		0		0
TRI_0885	P_0269	1	TRI_0886	1	30.4286	1620	1	7	9	10	7.39	7.43	26.1	0	88	3720	90	3	12	10	1	0	0	0	1	2	6	0	0	1	0	0	0	0	0	0	1	0	1	0	0	0	0	0		0		0
TRI_0886	P_0269	2	TRI_0885	1	30.4286	1620	1	7	9	10	7.39	7.43	26.1	0	88	3720	90	12	3	9	1	0	0	0	1	2	6	0	0	1	0	0	0	0	0	0	1	0	1	0	0	0	0	0		0		0
TRI_0887	P_0270	2	TRI_0888	2	31.1429	1200	1	2	5	7	7.24		4.5	0	4	3165	69	12	1	10	1	0	0	0	0	1		2	0	1	1	1	0	0	0	0	1	0	1	0	0	0	1	0		0		0
TRI_0888	P_0270	1	TRI_0887	2	31.1429	1200	1	2	5	7	7.24		4.5	0	4	3165	69	1	12	10	1	0	0	0	0	1		2	0	1	1	1	0	0	0	0	1	0	1	0	0	1	1	0		0		1	0.9
TRI_0889	P_0271	1	TRI_0890	1	38.5714	1860	6	8	9	10	7.25	7.34	8.5	0	4	1860	5	2	12	7	1	0	0	0	0	1	1	0	0	1	1	1	0	0	0	0	0	0	0	0	0	0	0	0		0		0
TRI_0890	P_0271	2	TRI_0889	1	38.5714	1860	6	8	9	10	7.25	7.34	8.5	0	4	1860	5	12	2		1	0	0	0	0	1	1	0	0	1	1	1	0	0	0	0	0	0	0	0	0	0	0	0		0		0
TRI_0891	P_0254	2	TRI_0892	1	25.2857	410	1	4	8	8	7.27		135.733	0	3	1155	59	12	2		1	0	1	0	0	2	1	2	0	1	0	0	1	0	0	0	1	0	1	0	0	0	1	0		0		0
TRI_0892	P_0254	1	TRI_0891	1	25.2857	410	1	4	8	8	7.27		135.733	0	3	1155	59	2	12	10	1	0	1	0	0	2	1	2	0	1	0	0	1	0	0	0	1	0	1	0	0	0	1	0		0		0
TRI_0893	P_0266	1		2	40	3540	4	9	10	10	7.32	7.35	23.9	0	88	3500	13	1	12		1	0	0	0	0	1	4	0	0	1	0	0	0	0	0	0	1	0	1	0	0	0	0	0		0		0
TRI_0894	P_0272	1	TRI_0895	2	39.2857	2930	2	9	10	10	7.08	7.18	14.9	0	1	2870	2	1	4			0					1	0	0	1	1	1	1	0	0	0	1	0	1	0	0	0	1	0		0		0
TRI_0895	P_0272	2	TRI_0894	2	39.2857	2930	2	9	10	10	7.08	7.18	14.9	0	2	2870	2	4	1	10	1	0	1	0	0	2	1	0	0	1	2	1	1	0	0	0	1	0	1	0	0	1	1	1	35.5	0		0
TRI_0896	P_0273	1	TRI_0897	1	34.2857	1780	1	9	10	10	7.31	7.4	81	0	5	2850	40	2	7	6	1	0	0	1	1	3	1	2	0	1	0	0	0	0	0	0	1	0	1	0	0	0	1	0		0		0
TRI_0897	P_0273	2	TRI_0896	1	34.2857	1780	1	9	10	10	7.31	7.4	81	0	5	2850	40	7	2	10	1	0	0	1	1	3	1	2	0	1	1	1	0	0	0	0	1	0	1	0	0	0	1	0		0		0
TRI_0898	P_0274	1	TRI_0899	2	33.7143	1535	1	0	6	7	7.17		2.2	1	1	1680	1	1	4	15	1	0	0	1	0	2	1	1	0	1	1	1	1	0	0	1	1	0	1	0	0	0	0	0		0		0
TRI_0899	P_0274	2	TRI_0898	2	33.7143	1535	1	0	6	7	7.17		2.2	1	2	1680	1	4	1	30	1	0	0	1	0	2	1	1	0	1	1	1	1	0	1	1	1	0	1	1	0	0	0	0		0		0
TRI_0900	P_0272	2	TRI_0901	2	39.2857	2930	2	9	10	10	7.08	7.18	14.9	0	6	2850	3	12	1	10	1	0	0	0	0	1	1	0	0	1	2	1	1	0	0	1	1	0	1	0	0	1	1	0		0		0
TRI_0901	P_0272	1	TRI_0900	2	39.2857	2930	2	9	10	10	7.08	7.18	14.9	0	6	2850	3	1	12	10	1	0	0	0	0	1	1	0	0	1	2	1	1	0	0	1	1	0	1	0	0	0	1	0		0		0
TRI_0902	P_0266	1	TRI_0903	2	40	3540	4	9	10	10	7.32	7.35	23.9	0	3	3530	16	2	12	5	1	0	1	0	0	2	5	0	0	1	1	1	0	0	0	0	1	0	1	0	0	0	0	0		0		0
TRI_0903	P_0266	2	TRI_0902	2	40	3540	4	9	10	10	7.32	7.35	23.9	0	3	3530	16	12	2	5	1	0	1	0	0	2	5	0	0	1	1	1	0	0	0	0	1	0	1	0	0	0	0	0		0		0
TRI_0904	P_0206	2	TRI_0905	1	41.2857	1330	2	5	8	8	7.32	7.23	169.133	1	4	3250	142	12	2	10	1	0	1	0	0	2	4	2	0	1	0	0	0	0	0	0	1	0	1	0	0	1	1	0		0		0
TRI_0905	P_0206	1	TRI_0904	1	41.2857	1330	2	5	8	8	7.32	7.23	169.133	1	4	3250	142	2	12	10	1	0	1	0	0	2	4	2	0	1	0	0	0	0	0	0	1	0	1	0	0	1	1	0		0		0
TRI_0906	P_0275	2	TRI_0907	1	39.1429	2330	2	10	10	10	7.39		6	0	6	2160	3	12	3	6	1	0	0	0	1	2	4	0	0	1	0	0	0	0	0	0	0	0	0	0	0	0	0	0		0		0
TRI_0907	P_0275	1	TRI_0906	1	39.1429	2330	2	10	10	10	7.39		6	0	6	2160	3	3	12	5	1	0	0	0	1	2	4	0	0	1	0	0	0	0	0	0	0	0	0	0	0	0	0	0		0		0
TRI_0909	P_0272	1	TRI_0910	2	39.2857	2930	2	9	10	10	7.08	7.18	14.9	0	88	2810	7	1	12	10	1	0	0	0	0	1	4	0	0	1	0	0	1	0	0	0	1	0	1	0	0	0	1	0		0		0
TRI_0910	P_0272	2	TRI_0909	2	39.2857	2930	2	9	10	10	7.08	7.18	14.9	0	88	2810	7	12	1	9	1	0	0	0	0	1	4	0	0	1	0	0	1	0	0	0	1	0	1	0	0	0	1	0		0		0
TRI_0911	P_0276	1	TRI_0912	2	38.5714	3015	2	8	8	9	7.28	7.34	7.50208	0	4	3065	1	1	12	10	1	0	1	0	0	2	1	1	0	1	2	1	1	1	1	0	1	0	1	0	0	0	0	0		0		0
TRI_0912	P_0276	2	TRI_0911	2	38.5714	3015	2	8	8	9	7.28	7.34	7.50208	0	4	3065	1	12	1	10	1	0	1	0	0	2	1	1	0	1	2	1	1	1	1	0	1	0	1	0	0	0	0	0		0		0
TRI_0914	P_0277	1	TRI_0915	1	30	1070	1	8	8	10	7.31	7.33	56.4	0	6	3860	106	2	12	8	1	0	0	0	0	1	4	3	0	1	0	0	0	0	0	0	1	0	1	0	0	0	0	0		0		0
TRI_0915	P_0277	2	TRI_0914	1	30	1070	1	8	8	10	7.31	7.33	56.4	0	6	3860	106	12	2	15	1	0	1	0	0	2	4	3	0	1	0	0	0	0	0	0	1	0	1	0	0	0	0	0		0		0
TRI_0916	P_0278	1	TRI_0917	2	29.5714	870	1	6	10	10	7.22	7.3	126	0	88	2820	70	2	12		1	0	1	0	0	2	3	2	0	1	0	0	0	0	0	0	1	0	1	0	0	1	1	0		0		0
TRI_0917	P_0272	1	TRI_0918	2	39.2857	2930	2	9	10	10	7.08	7.18	14.9	0	88	2940	11	3	12	5	1	0	0	0	1	2	4	0	0	1	0	0	0	0	0	0	0	0	0	0	0	0	1	0		0		0
TRI_0918	P_0272	2	TRI_0917	2	39.2857	2930	2	9	10	10	7.08	7.18	14.9	0	88	2940	11	12	3	10	1	0	0	0	1	2	4	0	0	1	0	0	0	0	0	0	0	0	0	0	0	0	1	0		0		0
TRI_0919	P_0278	1	TRI_0920	2	29.5714	870	1	6	10	10	7.22	7.3	126	0	3	2990	73	2	12	9	1	0	1	0	1	3	5	2	0	1	0	0	0	0	0	0	1	0	1	0	0	1	1	0		0		0
TRI_0920	P_0278	2	TRI_0919	2	29.5714	870	1	6	10	10	7.22	7.3	126	0	3	2990	73	12	2	5	1	0	1	0	0	2	5	2	0	1	0	0	0	0	0	0	1	0	1	0	0	0	1	0		0		0
TRI_0921	P_0276	1		2	38.5714	3015	2	8	8	9	7.28	7.34	7.50208	0	1	3160	7	1	7	10	1	1	1	0	0	3	2	0	0	1	0	0	1	1	1	0	0	0	0	0	0	0	0	0		0		0
TRI_0922	P_0279	1	TRI_0923	1	41.1429	3450	6	7	9	10	7.32	7.36	40.9	0	1	3150	4	1	4	10	1	0	1	0	0	2	1	1	0	1	1	1	1	1	0	1	1	0	1	0	0	1	1	0		0		0
TRI_0923	P_0279	2	TRI_0922	1	41.1429	3450	6	7	9	10	7.32	7.36	40.9	0	2	3150	4	4	1	10	1	0	1	0	0	2	1	1	0	1	1	1	1	1	0	1	1	0	1	0	0	0	1	0		0		0
TRI_0924	P_0280	1	TRI_0925	2	39	2510	6	1	8	8	7.1	7.18	7.3	0	6	2380	2	3	12	5	1	0	0	0	0	1	4	0	0	1	1	1	0	0	0	0	0	0	0	0	0	0	0	0		0		0
TRI_0925	P_0280	2	TRI_0924	2	39	2510	6	1	8	8	7.1	7.18	7.3	0	6	2380	2	12	3	5	1	0	0	0	0	1	4	0	0	1	1	1	0	0	0	0	0	0	0	0	0	0	0	0		0		0
TRI_0926	P_0277	1		1	30	1070	1	8	8	10	7.31	7.33	56.4	0	1	4120	114	2	4	10	1	0	0	0	0	1	3	3	0	1	0	0	0	0	0	0	1	0	1	0	0	0	0	0		0		0
TRI_0927	P_0273	1	TRI_0928	1	34.2857	1780	1	9	10	10	7.31	7.4	81	0	3	3330	55	2	12	8	1	0	0	0	1	2	5	2	0	1	0	0	0	0	0	1	0	0	0	0	0	1	1	0		0		0
TRI_0928	P_0273	2	TRI_0927	1	34.2857	1780	1	9	10	10	7.31	7.4	81	0	3	3330	55	12	2	20	0	0	0	0	1	1	5	2	0	1	0	0	0	0	0	0	0	0	0	0	0	0	1	0		0		0
TRI_0929	P_0281	1	TRI_0930	1	40.2857	3250	6	9	9	10	7.25	7.36	11.9	0	4	3170	1	1	12	10	1	0	0	1	0	2	1	2	0	1	1	1	0	0	0	0	1	0	1	0	0	0	0	0		0		0
TRI_0930	P_0281	2	TRI_0929	1	40.2857	3250	6	9	9	10	7.25	7.36	11.9	0	4	3170	1	12	1	10	1	0	0	1	0	2	1	2	0	1	1	1	0	0	0	0	0	0	0	0	0	0	0	0		0		0
TRI_0931	P_0280	1	TRI_0932	2	39	2510	6	1	8	8	7.1	7.18	7.3	0	6	2340	3	3	12	10	1	0	0	0	0	1	4	0	0	1	0	0	0	0	0	0	0	0	0	0	0	0	0	0		0		0
TRI_0932	P_0280	2	TRI_0931	2	39	2510	6	1	8	8	7.1	7.18	7.3	0	6	2340	3	12	3	10	1	0	0	0	0	1	4	0	0	1	0	0	0	0	0	0	0	0	0	0	0	0	0	0		0		0
TRI_0933	P_0218	1		2	34.8571	2840	1	5	8	8	7.3		158.729	0	1	7300	168	2	4		1	1	0	1	1	4	3	2	0	1	0	0	0	0	0	1	1	0	1	0	0	1	1	0		0		0
TRI_0934	P_0280	2	TRI_0935	2	39	2510	6	1	8	8	7.1	7.18	7.3	0	3	2530	7	12	3	13	1	0	0	0	0	1	5	0	0	1	0	0	0	0	0	0	0	0	0	0	0	0	0	0		0		0
TRI_0935	P_0280	1	TRI_0934	2	39	2510	6	1	8	8	7.1	7.18	7.3	0	3	2530	7	2	12	15	1	0	0	0	0	1	5	0	0	1	0	0	0	0	0	0	0	0	0	0	0	0	0	0		0		0
TRI_0936	P_0282	1	TRI_0937	2	41	3900	6	4	7	8	7.13	7.23	13.4	0	88	3765	11	3	1212	10	1	0	0	0	0	1	1	0	0	1	0	0	0	0	0	0	0	0	0	0	0	1	1	0		0		1	88
TRI_0937	P_0282	2	TRI_0936	2	41	3900	6	4	7	8	7.13	7.23	13.4	0	88	3765	11	1212	3	5	1	0	0	0	0	1	1	0	0	1	0	0	0	0	0	0	0	0	0	0	0	0	1	0		0		0
TRI_0938	P_0282	1	TRI_0939	2	41	3900	6	4	7	8	7.13	7.23	13.4	0	6	3830	12	3	9	15	1	0	0	0	0	1	4	0	0	1	0	0	0	0	0	0	0	0	0	0	0	0	1	0		0		0
TRI_0939	P_0282	2	TRI_0938	2	41	3900	6	4	7	8	7.13	7.23	13.4	0	6	3830	12	9	3	15	1	0	0	0	0	1	4	0	0	1	0	0	0	0	0	0	0	0	0	0	0	0	1	0		0		0
TRI_0940	P_0283	1	TRI_0941	2	39.2857	3670	4	9	10	10	7.3	7.37	23.9	0	6	4060	23	2	9	10	1	0	0	0	1	2	3	0	0	1	0	0	0	0	0	0	0	0	0	0	0	0	0	0		0		0
TRI_0941	P_0283	2	TRI_0940	2	39.2857	3670	4	9	10	10	7.3	7.37	23.9	0	6	4060	23	9	2	5	1	0	0	0	1	2	3	0	0	1	0	0	0	0	0	0	0	0	0	0	0	0	0	0		0		0
TRI_0942	P_0284	1	TRI_0943	2	41.4286	3480	2	9	10	10	7.23	7.29	1.3	0	1	3360	4	1	4	10	1	0	0	0	0	1	1	0	0	1	1	1	0	0	0	0	1	0	1	0	0	0	0	0		0		0
TRI_0943	P_0284	2	TRI_0942	2	41.4286	3480	2	9	10	10	7.23	7.29	1.3	0	2	3360	4	4	1	15	1	0	0	0	1	2	1	0	0	1	1	1	0	0	0	0	0	0	0	0	0	0	0	0		0		0
TRI_0944	P_0285	1		1	38	2730	4	9	9	10		7.34	5.2	0	3	2720	7	1	12	10	1	1	0	0	0	2	5	0	0	1	2	1	0	0	0	0	1	0	1	0	0	0	0	0		0		0
TRI_0945	P_0286	1	TRI_0946	1	41.7143	3620	3	3	8	9	7.19	7.26	6.6	0	6	3580	4	3	9	10	1	0	0	0	1	2	4	0	0	1	0	0	0	0	0	0	0	0	0	0	0	0	0	0		0		0
TRI_0946	P_0286	2	TRI_0945	1	41.7143	3620	3	3	8	9	7.19	7.26	6.6	0	6	3580	4	9	3	10	1	0	0	0	1	2	4	0	0	1	0	0	0	0	0	0	0	0	0	0	0	0	0	0		0		0
TRI_0947	P_0254	1	TRI_0948	1	25.2857	410	1	4	8	8	7.27		135.733	0	6	2450	95	3	9	5	1	0	0	0	1	2	4	3	0	1	0	0	0	0	0	0	1	0	1	0	0	0	1	0		0		0
TRI_0948	P_0254	2	TRI_0947	1	25.2857	410	1	4	8	8	7.27		135.733	0	6		95	9	3	10	1	0	0	0	1	2	4	3	0	1	0	0	0	0	0	0	1	0	1	0	0	0	1	0		0		0
TRI_0949	P_0287	1		1	38	2500	2	2	5	7	7.34	7.37	51.3	0	1	2645	2	1	4	20	1	1	0	1	0	3	1	1	0	1	0	0	1	1	1	1	1	0	1	0	0	0	0	0		0		0
TRI_0950	P_0279	2		1	41.1429	3450	6	7	9	10	7.32	7.36	40.9	0	2	3700	25	7	1	10	1	0	0	1	0	2	1	0	0	1	2	1	0	0	0	1	1	0	1	0	0	0	1	0		0		0
TRI_0951	P_0288	1	TRI_0952	2	32.8571	1880	1	5	8	9	7.24	7.26	74.7	0	88	2630	38	1	12	10	1	0	0	0	1	2	4	0	0	1	1	1	0	0	0	0	1	0	1	0	0	0	0	0		0		0
TRI_0952	P_0288	2	TRI_0951	2	32.8571	1880	1	5	8	9	7.24	7.26	74.7	0	88	2630	38	12	1	10	1	0	0	0	1	2	4	0	0	1	1	1	0	0	0	0	1	0	1	0	0	0	0	0		0		0
TRI_0953	P_0288	1	TRI_0954	2	32.8571	1880	1	5	8	9	7.24	7.26	74.7	0	88	2630	38	1	12	10	1	0	0	0	1	2	4	0	0	1	1	1	0	0	0	0	1	0	1	0	0	0	0	0		0		0
TRI_0954	P_0288	2	TRI_0953	2	32.8571	1880	1	5	8	9	7.24	7.26	74.7	0	88	2630	38	12	1	15	1	0	0	0	1	2	4	0	0	1	1	1	0	0	0	0	1	0	1	0	0	0	0	0		0		0
TRI_0955	P_0289	1	TRI_0956	1	33.8571	2180	1	5	6	6	7.34	7.34	14.9	0	6	2180	9	3	12	5	1	0	0	0	1	2	4	0	0	1	1	1	0	0	0	0	0	0	0	0	0	0	0	0		0		0
TRI_0956	P_0289	2	TRI_0955	1	33.8571	2180	1	5	6	6	7.34	7.34	14.9	0	6	2180	9	12	3	10	1	0	0	0	1	2	4	0	0	1	1	1	0	0	0	0	0	0	0	0	0	0	0	0		0		0
TRI_0957	P_0289	1	TRI_0959	1	33.8571	2180	1	5	6	6	7.34	7.34	14.9	0	3	2220	10	3	12	10	1	0	0	0	0	1	4	0	0	1	1	1	0	0	0	0	0	0	0	0	0	0	0	0		0		0
TRI_0959	P_0289	2	TRI_0957	1	33.8571	2180	1	5	6	6	7.34	7.34	14.9	0	3	2220	10	12	3	30	1	0	0	0	0	1	4	0	0	1	1	1	0	0	0	0	0	0	0	0	0	0	0	0		0		0
TRI_0960	P_0289	1	TRI_0961	1	33.8571	2180	1	5	6	6	7.34	7.34	14.9	0	3	2220	10	3	12	10	1	0	0	0	0	1	4	0	0	1	1	1	0	0	0	0	0	0	0	0	0	0	0	0		0		0
TRI_0961	P_0289	2	TRI_0960	1	33.8571	2180	1	5	6	6	7.34	7.34	14.9	0	3	2220	10	12	3	10	1	0	0	0	0	1	4	0	0	1	1	1	0	0	0	0	0	0	0	0	0	0	0	0		0		0
TRI_0962	P_0279	1	TRI_0963	1	41.1429	3450	6	7	9	10	7.32	7.36	40.9	0	3	3890	31	3	12	10	1	0	0	0	0	1	5	0	0	1	0	0	0	0	0	0	1	0	1	0	0	1	1	0		0		0
TRI_0963	P_0279	2	TRI_0962	1	41.1429	3450	6	7	9	10	7.32	7.36	40.9	0	3	3890	31	12	3	10	1	0	0	0	0	1	5	0	0	1	0	0	0	0	0	0	1	0	1	0	0	0	1	0		0		0
TRI_0964	P_0288	1	TRI_0965	2	32.8571	1880	1	5	8	9	7.24	7.26	74.7	0	6	2910	44	12	1	7	1	0	0	0	0	1	4	0	0	1	0	0	1	0	0	0	1	0	1	0	0	0	0	0		0		0
TRI_0965	P_0288	2	TRI_0964	2	32.8571	1880	1	5	8	9	7.24	7.26	74.7	0	6	2910	44	1	12	37	1	0	0	0	0	1	4	0	0	1	0	0	1	0	0	0	1	0	1	0	0	0	0	0		0		0
TRI_0966	P_0254	1	TRI_0967	1	25.2857	410	1	4	8	8	7.27		135.733	0	3	2810	103	3	12	15	1	0	1	0	0	2	5	2	0	1	0	0	0	0	0	0	1	0	1	0	0	1	1	0		0		1	0.8
TRI_0967	P_0254	2	TRI_0966	1	25.2857	410	1	4	8	8	7.27		135.733	0	3	2810	103	12	3	10	1	0	1	0	0	2	5	2	0	1	0	0	0	0	0	0	1	0	1	0	0	0	1	0		0		0
TRI_0968	P_0290	1	TRI_0969	2	40.8571	3600	6	2	6	8	7.13	7.21	72.2	0	1	3590	2	1	4	14	1	0	1	1	0	3	1	1	0	1	1	1	1	1	1	1	1	0	1	1	0	1	1	0		0		0
TRI_0969	P_0290	2	TRI_0968	2	40.8571	3600	6	2	6	8	7.13	7.21	72.2	0	2	3590	2	4	1	10	1	0	0	1	0	2	1	1	0	1	2	1	1	1	1	0	0	0	0	1	0	0	1	0		0		0
TRI_0970	P_0290	1	TRI_0971	2	40.8571	3600	6	2	6	8	7.13	7.21	72.2	0	4	4200	3	1	12	10	1	0	0	1	0	2	2	1	0	1	2	1	1	1	1	1	1	0	1	1	0	0	1	0		0		0
TRI_0971	P_0290	2	TRI_0970	2	40.8571	3600	6	2	6	8	7.13	7.21	72.2	0	4	4200	3	12	1	12	1	0	1	1	0	3	2	1	0	1	2	1	1	1	1	1	1	0	1	0	0	0	1	0		0		0
TRI_0972	P_0291	1	TRI_0973	2	24.8571	705	1	2	6	6	7.27	7.42	137.568	0	4	3000	89	2	12	10	1	0	1	0	0	2	4	2	0	1	1	1	0	0	0	0	1	0	1	0	0	0	1	0		0		0
TRI_0973	P_0291	2	TRI_0972	2	24.8571	705	1	2	6	6	7.27	7.42	137.568	0	4	3000	89	12	2	10	1	0	1	0	0	2	4	2	0	1	1	1	0	0	0	0	1	0	1	0	0	0	1	0		0		0
TRI_0974	P_0281	1		1	40.2857	3250	6	9	9	10	7.25	7.36	11.9	0	6	3330	36	2	12	15	1	0	0	0	0	1	1	0	0	1	0	0	0	0	0	0	0	0	0	0	0	0	0	0		0		0
TRI_0975	P_0292	1	TRI_0976	2	39	3310	2	9	10	10	7.34	7.39	9.2	0	88	3020	2	1	12	10	1	0	1	0	0	2	2	0	0	1	0	0	1	0	0	0	1	0	1	0	0	1	1	0		0		0
TRI_0976	P_0292	2	TRI_0975	2	39	3310	2	9	10	10	7.34	7.39	9.2	0	88	3020	2	12	1	8	1	0	1	0	0	2	2	0	0	1	0	0	1	0	0	0	1	0	1	0	0	1	1	0		0		0
TRI_0977	P_0292	2	TRI_0978	2	39	3310	2	9	10	10	7.34	7.39	9.2	0	2	3030	3	4	1	14	1	0	1	0	0	2	1	1	0	1	1	1	1	0	0	0	1	0	1	1	0	0	1	0		0		0
TRI_0978	P_0292	1	TRI_0977	2	39	3310	2	9	10	10	7.34	7.39	9.2	0	1	3030	3	1	4	10	1	0	1	0	0	2	1	0	0	1	0	0	1	0	0	0	1	0	1	0	0	1	1	0		0		0
TRI_0979	P_0290	2	TRI_0980	2	40.8571	3600	6	2	6	8	7.13	7.21	72.2	0	3	4080	13	12	1	7	1	0	0	1	0	2	5	2	0	1	1	1	0	0	0	0	1	0	1	0	0	0	1	0		0		0
TRI_0980	P_0290	1	TRI_0979	2	40.8571	3600	6	2	6	8	7.13	7.21	72.2	0	3	4080	13	2	12	7	1	0	0	1	0	2	5	2	0	1	1	1	0	0	0	0	1	0	1	0	0	0	1	0		0		0
TRI_0981	P_0293	1	TRI_0982	1	39.4286	2660	3	9	9	10	7.36		37.8	0	1	2960	22	1	4	10	1	0	0	1	0	2	1	2	0	1	1	1	0	0	0	0	1	0	1	0	0	0	0	0		0		0
TRI_0982	P_0293	2	TRI_0981	1	39.4286	2660	3	9	9	10	7.36		37.8	0	2	2960	22	4	1	10	1	0	0	1	0	2	1	2	0	1	1	1	0	0	0	0	1	0	1	0	0	0	0	0		0		0
TRI_0983	P_0270	1	TRI_0984	2	31.1429	1200	1	2	5	7	7.24		4.5	0	4	4650	127	2	12	5	1	0	1	0	0	2	4	2	0	1	0	0	0	0	0	0	1	0	1	0	0	0	1	0		0		0
TRI_0984	P_0270	2	TRI_0983	2	31.1429	1200	1	2	5	7	7.24		4.5	0	4	4650	127	12	2	10	1	0	1	0	0	2	4	2	0	1	0	0	0	0	0	0	1	0	1	0	0	0	1	0		0		0
TRI_0985	P_0289	1	TRI_0986	1	33.8571	2180	1	5	6	6	7.34	7.34	14.9	0	88		32	3	12	7	1	0	0	0	1	2	4	0	0	1	1	1	0	0	0	0	0	0	0	0	0	0	0	0		0		0
TRI_0986	P_0289	2	TRI_0985	1	33.8571	2180	1	5	6	6	7.34	7.34	14.9	0	88		32	12	3	5	1	0	0	0	1	2	4	0	0	1	1	1	0	0	0	0	0	0	0	0	0	0	0	0		0		0
TRI_0987	P_0294	1	TRI_0988	1	35	2060	1	7	8	10	7.3	7.32	18.7	0	5	2300	23	1	7	10	1	0	0	1	0	2	1	1	0	1	1	1	0	0	0	1	1	0	1	0	0	0	1	0		0		0
TRI_0988	P_0294	2	TRI_0987	1	35	2060	1	7	8	10	7.3	7.32	18.7	0	5	2300	23	7	1	11	1	0	0	1	0	2	1	1	0	1	1	1	0	0	0	1	1	0	1	0	0	0	1	0		0		0
TRI_0989	P_0295	1	TRI_0990	2	38.1429	3380	5	9	10	10	7.23	7.41	12.1931	0	6	3360	22	1	12	10	1	0	0	0	0	1	4	0	0	1	0	0	0	0	0	0	0	0	0	0	0	0	0	0		0		0
TRI_0990	P_0295	2	TRI_0989	2	38.1429	3380	5	9	10	10	7.23	7.41	12.1931	0	6	3360	22	12	1	10	1	0	0	0	0	1	4	0	0	1	0	0	0	0	0	0	0	0	0	0	0	0	0	0		0		0
TRI_0991	P_0295	1	TRI_0992	2	38.1429	3380	5	9	10	10	7.23	7.41	12.1931	0	3	3420	23	1	12	15	1	0	1	0	0	2	4	0	0	1	0	0	0	0	0	0	0	0	0	0	0	0	0	0		0		0
TRI_0992	P_0295	2	TRI_0991	2	38.1429	3380	5	9	10	10	7.23	7.41	12.1931	0	3	3420	23	12	1	22	1	0	1	0	0	2	4	0	0	1	0	0	0	0	0	0	0	0	0	0	0	0	0	0		0		0
TRI_0993	P_0290	2		2	40.8571	3600	6	2	6	8	7.13	7.21	72.2	0	2	4160	23	4	1	30	1	0	0	1	0	2	2	1	0	1	2	1	1	0	1	0	1	0	1	1	0	1	1	0		0		0
TRI_0994	P_0270	1	TRI_0995	2	31.1429	1200	1	2	5	7	7.24		4.5	0	1	4980	136	2	4	10	1	0	0	1	0	2	2	2	0	1	1	1	0	0	0	1	1	0	1	0	0	0	1	0		0		0
TRI_0995	P_0270	2	TRI_0994	2	31.1429	1200	1	2	5	7	7.24		4.5	0	2	4980	136	4	2	10	1	0	0	1	0	2	2	1	0	1	2	1	1	0	0	0	1	0	1	0	0	0	1	0		0		0
TRI_0996	P_0294	1		1	35	2060	1	7	8	10	7.3	7.32	18.7	0	3	2300	33	1	12	10	1	0	0	0	0	1	4	0	0	1	0	0	0	0	0	0	0	0	0	0	0	1	1	0		0		0
TRI_0997	P_0291	1	TRI_0998	2	24.8571	705	1	2	6	6	7.27	7.42	137.568	0	5	3900	106	2	7	10	1	0	0	0	1	2	1	2	0	1	0	0	0	0	0	0	1	0	1	0	0	1	1	1	35.4	0		0
TRI_0998	P_0291	2	TRI_0997	2	24.8571	705	1	2	6	6	7.27	7.42	137.568	0	5	3900	106	7	2	10	1	0	0	1	0	2	1	2	0	1	1	1	0	0	0	0	1	0	1	0	0	0	1	1	35.4	0		1	0.85
TRI_0999	P_0296	1	TRI_1000	2	40.1429	2350		4	7	7			31.6	0	3	2260	4	2	12	10	1	0	1	0	0	2	4	0	0	1	0	0	0	0	0	0	1	0	1	0	0	0	0	0		0		1	0.9
TRI_1000	P_0296	2	TRI_0999	2	40.1429	2350		4	7	7			31.6	0	3	2260	4	12	2	10	1	0	1	0	0	2	4	0	0	1	0	0	0	0	0	0	1	0	1	0	0	0	0	0		0		1	0.9
TRI_1001	P_0297	1	TRI_1002	1	37.7143	2325		7	10	10			55.4	0	1	2385	4	1	4	10	1	0	0	0	0	1	1	0	0	1	1	1	0	0	0	0	1	0	1	0	0	0	0	0		0		0
TRI_1002	P_0297	2	TRI_1001	1	37.7143	2325		7	10	10			55.4	0	2	2385	4	4	1	10	1	0	0	1	0	2	1	0	0	1	2	1	1	0	0	0	1	0	1	1	0	0	0	0		0		1	0.91
TRI_1003	P_0297	1	TRI_1004	1	37.7143	2325		7	10	10			55.4	0	1	2515	6	1	4	10	1	0	0	0	0	1	1	3	0	1	0	0	1	0	0	0	1	0	1	1	0	0	0	0		0		0
TRI_1004	P_0297	2	TRI_1003	1	37.7143	2325		7	10	10			55.4	0	2	2515	6	4	1	15	1	0	0	1	0	2	1	1	0	1	1	1	1	0	1	0	1	0	1	1	0	0	0	0		0		0
TRI_1005	P_0296	1	TRI_1006	2	40.1429	2350		4	7	7			31.6	0	6	2260	12	3	12	7	1	0	0	0	0	1	4	0	0	1	0	0	0	0	0	0	1	0	1	0	0	0	0	0		0		0
TRI_1006	P_0296	2	TRI_1005	2	40.1429	2350		4	7	7			31.6	0	6	2260	12	12	3	6	1	0	0	0	0	1	4	0	0	1	0	0	0	0	0	0	1	0	1	0	0	0	0	0		0		0
TRI_1007	P_0298	1	TRI_1008	2	40.4286	3220		8	9	10			27.5	0	6	3030	6	2	12	13	1	0	0	0	1	2	3	0	0	1	0	0	0	0	0	0	0	0	0	0	0	0	0	0		0		0
TRI_1008	P_0298	2	TRI_1007	2	40.4286	3220		8	9	10			27.5	0	6	3030	6	12	2	13	1	0	0	0	0	1	3	0	0	1	0	0	0	0	0	0	0	0	0	0	0	0	0	0		0		0
TRI_1009	P_0291	1	TRI_1010	2	24.8571	705	1	2	6	6	7.27	7.42	137.568	0	1	4220	120	2	4	10	1	0	0	1	0	2	1	2	0	1	0	0	0	0	0	0	1	0	1	0	0	0	1	0		0		0
TRI_1010	P_0291	2	TRI_1009	2	24.8571	705	1	2	6	6	7.27	7.42	137.568	0	2	4220	120	4	2	10	1	0	0	1	0	2	1	2	0	1	1	1	0	0	0	0	1	0	1	0	0	0	1	0		1	38.1	1	0.56
TRI_1011	P_0299	1	TRI_1012	1	29.5714	980	1	5	7	7		7.27	63.7	0	88	2800	61	3	12	5	1	0	0	0	0	1	4	0	0	1	0	0	0	0	0	0	1	0	1	0	0	0	0	0		0		0
TRI_1012	P_0299	2	TRI_1011	1	29.5714	980	1	5	7	7		7.27	63.7	0	88	2800	61	12	3	10	1	0	0	0	0	1	4	0	0	1	0	0	0	0	0	0	1	0	1	0	0	0	0	0		0		0
TRI_1013	P_0297	1	TRI_1014	1	37.7143	2325		7	10	10			55.4	0	1	2800	13	1	4	10	1	0	0	1	0	2	1	0	0	1	0	0	1	0	0	0	1	0	1	1	0	0	0	0		0		0
TRI_1014	P_0297	2	TRI_1013	1	37.7143	2325		7	10	10			55.4	0	2	2800	13	4	1	10	1	0	0	1	0	2	1	0	0	1	0	0	1	0	0	0	1	0	1	1	0	0	0	0		0		0
[truncated: 59 more columns]
